# Supplementary material for: Electron Pool Enrichment of Polyhedral Carboranes: A Key to Isomerization and Nucleophilicity
Source: Inorg Chem. 2026 Mar 12;65(11):6101–10. doi: 10.1021/acs.inorgchem.5c06016 (PMC13014455; doi:10.1021/acs.inorgchem.5c06016)
Supplement: Supplementary file 1 [file ic5c06016_si_001.xyz]

74
1-iPr B3LYP-D3(BJ)/def2tzvp PCM(Toluene)
N       -3.570530000     -1.060298000      1.031126000
N       -4.070865000      0.563178000     -0.296787000
N        3.310076000      1.286369000      1.001357000
N        4.216131000     -0.377305000     -0.022089000
B        0.092504000     -1.357807000     -2.556540000
H        0.114741000     -1.956776000     -3.588481000
B        0.038391000      0.406029000     -2.597217000
H        0.042436000      1.127802000     -3.539806000
B       -1.346389000     -0.540568000     -2.018856000
H       -2.382559000     -0.447596000     -2.600042000
B        1.463028000     -0.459787000     -1.974380000
H        2.499269000     -0.267538000     -2.530398000
B       -0.756889000     -1.846029000     -1.052137000
H       -1.435481000     -2.833669000     -0.968160000
C       -0.763419000      0.899824000     -1.174824000
H       -1.210152000      1.868032000     -1.355279000
B       -1.480499000     -0.231196000     -0.248910000
H       -0.872515000     -0.390572000      0.768680000
H        1.203796000      1.900384000     -1.301632000
H        1.626997000     -2.785519000     -0.941677000
B        1.527850000     -0.181164000     -0.208301000
H        0.932906000     -0.390832000      0.812344000
C       -3.034947000     -0.207489000      0.121464000
C       -4.919110000     -0.813321000      1.189850000
H       -5.537168000     -1.379801000      1.860773000
C       -5.233680000      0.204670000      0.362139000
H       -6.175009000      0.688383000      0.185148000
C        3.026792000      0.221279000      0.210337000
C        4.665736000      1.353795000      1.254818000
H        5.106186000      2.126171000      1.857433000
C        5.233445000      0.308930000      0.614912000
H        6.260350000     -0.000492000      0.561221000
C       -3.978353000      1.688884000     -1.246909000
H       -3.125809000      1.464782000     -1.878064000
C       -2.836363000     -2.109080000      1.770303000
H       -1.856214000     -2.153844000      1.307152000
C        2.315424000      2.226799000      1.551212000
H        1.357211000      1.867649000      1.185825000
C        4.433701000     -1.618957000     -0.794690000
H        3.459953000     -1.887518000     -1.187150000
C       -3.730641000      2.991891000     -0.490727000
H       -3.594756000      3.812573000     -1.196612000
H       -4.578210000      3.231788000      0.155015000
H       -2.835932000      2.915328000      0.127578000
C       -5.209325000      1.757615000     -2.144824000
H       -5.034682000      2.499273000     -2.924460000
H       -5.398511000      0.796564000     -2.623479000
H       -6.103263000      2.062210000     -1.597772000
C       -3.512742000     -3.463887000      1.589898000
H       -3.611984000     -3.703703000      0.531383000
H       -2.899673000     -4.234518000      2.058082000
H       -4.500589000     -3.495158000      2.054506000
C       -2.684952000     -1.704080000      3.233614000
H       -2.171506000     -0.745371000      3.314946000
H       -3.656544000     -1.622156000      3.726546000
H       -2.097845000     -2.454741000      3.764087000
C        2.561128000      3.634601000      1.016287000
H        2.554939000      3.642423000     -0.074009000
H        1.776392000      4.303939000      1.370574000
H        3.519932000      4.029917000      1.358263000
C        2.312633000      2.162974000      3.076104000
H        1.520139000      2.802550000      3.466479000
H        2.132738000      1.143440000      3.418092000
H        3.259990000      2.508910000      3.494626000
C        4.907063000     -2.733812000      0.133441000
H        4.997672000     -3.661806000     -0.431964000
H        5.881653000     -2.507489000      0.572011000
H        4.189394000     -2.893873000      0.938533000
C        5.389064000     -1.362767000     -1.955183000
H        5.465260000     -2.264063000     -2.564102000
H        5.020015000     -0.554636000     -2.586514000
H        6.392679000     -1.107647000     -1.607483000
C        0.762613000      0.923757000     -1.141667000
B        0.931136000     -1.810711000     -1.031813000
74
TS-1 (iPr) B3LYP-D3(BJ)/def2tzvp PCM(Toluene)
N       -3.163748000     -1.201136000      1.104636000
N       -3.971719000      0.417460000     -0.072843000
N        2.994208000      1.337644000      1.049782000
N        4.077863000     -0.248122000      0.059011000
B        0.144000000     -1.188653000     -2.824134000
H        0.219618000     -1.842801000     -3.819667000
B       -0.016374000      0.610073000     -2.862338000
H       -0.065905000      1.396997000     -3.749593000
B       -1.374492000     -0.401595000     -2.431280000
H       -2.350769000     -0.305374000     -3.110644000
B        1.487184000     -0.147372000     -2.376136000
H        2.448897000      0.134387000     -3.024177000
B       -0.751024000     -1.678679000     -1.357315000
H       -1.233097000     -2.780319000     -1.342258000
C       -0.868731000      0.909100000     -1.402387000
H       -1.357767000      1.873913000     -1.439861000
B       -1.475598000     -0.344978000     -0.653516000
H       -0.433253000     -0.107697000      0.804667000
H        1.048001000      2.079656000     -1.419457000
H        1.709959000     -2.529592000     -1.280261000
B        1.532838000     -0.059607000     -0.604535000
H        0.436223000     -0.116115000      0.779531000
C       -2.863041000     -0.352281000      0.087558000
C       -4.434353000     -0.954234000      1.578391000
H       -4.870902000     -1.515856000      2.382979000
C       -4.941168000      0.060655000      0.844772000
H       -5.899715000      0.541759000      0.893645000
C        2.856235000      0.343444000      0.127929000
C        4.280749000      1.351547000      1.552758000
H        4.604496000      2.057342000      2.294777000
C        4.956455000      0.359401000      0.935123000
H        5.976917000      0.043373000      1.042723000
C       -4.136104000      1.490428000     -1.071432000
H       -3.358726000      1.316114000     -1.808054000
C       -2.259316000     -2.228335000      1.662476000
H       -1.359999000     -2.161496000      1.056081000
C        1.925441000      2.242384000      1.509766000
H        1.047015000      1.961003000      0.938065000
C        4.427217000     -1.402402000     -0.791924000
H        3.612464000     -1.489667000     -1.502966000
C       -3.927220000      2.853998000     -0.417400000
H       -3.976296000      3.640176000     -1.171904000
H       -4.699105000      3.049658000      0.330135000
H       -2.954049000      2.904275000      0.071780000
C       -5.483087000      1.376787000     -1.779206000
H       -5.517859000      2.099038000     -2.595141000
H       -5.618500000      0.379566000     -2.198282000
H       -6.318117000      1.593699000     -1.110686000
C       -2.865359000     -3.616377000      1.489669000
H       -3.078762000     -3.810467000      0.438757000
H       -2.155189000     -4.367114000      1.838004000
H       -3.786812000     -3.731783000      2.065447000
C       -1.919678000     -1.896171000      3.112347000
H       -1.481977000     -0.899930000      3.184895000
H       -2.801958000     -1.938899000      3.755299000
H       -1.193771000     -2.617532000      3.489215000
C        2.281020000      3.692552000      1.194809000
H        2.478388000      3.820133000      0.129847000
H        1.450948000      4.343250000      1.472707000
H        3.162911000      4.018683000      1.750067000
C        1.632030000      2.007282000      2.989264000
H        0.790987000      2.629135000      3.298751000
H        1.371387000      0.963275000      3.164583000
H        2.489046000      2.263805000      3.615198000
C        4.477165000     -2.672171000      0.051258000
H        4.683792000     -3.531187000     -0.588250000
H        5.261848000     -2.611391000      0.809408000
H        3.518423000     -2.836363000      0.542083000
C        5.721599000     -1.141130000     -1.555688000
H        5.885785000     -1.953494000     -2.264141000
H        5.661947000     -0.206918000     -2.115104000
H        6.589930000     -1.099206000     -0.894783000
C        0.713387000      1.049190000     -1.377455000
B        1.067042000     -1.516983000     -1.319002000
72
INT-1 (iPr) B3LYP-D3(BJ)/def2tzvp PCM(Toluene)
N        2.660290000      1.158223000     -1.277683000
N        4.068847000      0.123784000     -0.002818000
N       -2.891386000      1.243588000      1.082694000
N       -3.910531000     -0.079894000     -0.285408000
B       -0.015458000     -3.016924000     -0.450880000
H       -0.109950000     -3.958347000     -1.169197000
B        0.233250000     -2.848914000      1.344812000
H        0.335661000     -3.785248000      2.079589000
B        1.542610000     -2.547584000      0.177011000
H        2.426453000     -3.301050000     -0.098580000
B       -1.341384000     -2.553373000      0.582993000
H       -2.265378000     -3.309556000      0.578268000
H        0.980971000     -1.646231000     -2.055413000
H        1.894222000     -1.251951000      2.495525000
B        1.619090000     -0.817840000      0.016400000
B       -0.664654000     -1.358167000      1.763852000
H       -1.030554000     -1.241396000      2.901604000
C       -0.897563000     -1.577006000     -0.782394000
H       -1.423618000     -1.665963000     -1.725576000
B       -1.467471000     -0.815646000      0.455339000
C        2.777844000      0.103461000     -0.425240000
C        3.867187000      1.824620000     -1.384420000
H        3.999102000      2.689600000     -2.007395000
C        4.745392000      1.178541000     -0.586228000
H        5.782572000      1.378328000     -0.391695000
C       -2.749275000      0.074980000      0.404374000
C       -4.122823000      1.805431000      0.820940000
H       -4.442567000      2.730959000      1.262053000
C       -4.760435000      0.979377000     -0.038741000
H       -5.736815000      1.055033000     -0.479436000
C        4.657440000     -0.824100000      0.960668000
H        3.896089000     -1.585945000      1.104796000
C        1.402014000      1.578085000     -1.917171000
H        0.645123000      0.913721000     -1.504008000
C       -1.875740000      1.834606000      1.977575000
H       -0.999420000      1.202122000      1.842689000
C       -4.238825000     -1.223298000     -1.156885000
H       -3.468991000     -1.962144000     -0.955192000
C        4.913552000     -0.126920000      2.293195000
H        5.288830000     -0.848829000      3.019569000
H        5.655800000      0.668026000      2.187657000
H        3.989363000      0.299484000      2.681939000
C        5.908050000     -1.476628000      0.379034000
H        6.267046000     -2.243579000      1.065928000
H        5.689119000     -1.949732000     -0.578813000
H        6.714884000     -0.754548000      0.235750000
C        1.473053000      1.374569000     -3.427613000
H        1.695463000      0.334329000     -3.666664000
H        0.517559000      1.637590000     -3.883535000
H        2.245369000      2.004685000     -3.874438000
C        1.059117000      3.014282000     -1.529247000
H        1.044306000      3.126926000     -0.445091000
H        1.776261000      3.726204000     -1.942405000
H        0.072804000      3.271436000     -1.917564000
C       -2.333904000      1.738106000      3.428462000
H       -2.515702000      0.698623000      3.698912000
H       -1.556512000      2.130997000      4.084959000
H       -3.246167000      2.315834000      3.596971000
C       -1.553134000      3.262400000      1.547828000
H       -0.719432000      3.637051000      2.142607000
H       -1.267037000      3.298106000      0.496247000
H       -2.398812000      3.936773000      1.700169000
C       -4.175377000     -0.804970000     -2.623464000
H       -4.346197000     -1.671203000     -3.263663000
H       -4.939132000     -0.058011000     -2.851309000
H       -3.198773000     -0.384697000     -2.865662000
C       -5.586715000     -1.827460000     -0.773728000
H       -5.748337000     -2.737798000     -1.351606000
H       -5.608176000     -2.085098000      0.285296000
H       -6.413815000     -1.147647000     -0.986930000
C        0.716355000     -1.565380000     -1.006613000
B        1.228131000     -1.370138000      1.505303000
72
TS-2 (iPr) B3LYP-D3(BJ)/def2tzvp PCM(Toluene)
N       -2.085134000      0.927838000      1.432133000
N       -3.874547000      0.376574000      0.355565000
N        2.807360000      1.361308000     -0.788396000
N        3.599985000     -0.307385000      0.346410000
B       -0.187111000     -3.134156000     -0.794429000
H       -0.034636000     -4.286675000     -0.554318000
B       -0.567189000     -2.307778000     -2.321706000
H       -0.556337000     -2.876905000     -3.369723000
B       -1.798753000     -2.510757000     -1.069770000
H       -2.705881000     -3.277992000     -0.977895000
B        1.050687000     -2.109904000     -1.528870000
H        1.995084000     -2.691667000     -1.968693000
H       -1.193528000     -2.416178000      1.289025000
H       -2.426050000     -0.579987000     -2.805685000
B       -1.666374000     -0.856388000     -0.388190000
B        0.044454000     -0.518995000     -1.851685000
H        0.203189000      0.233059000     -2.768342000
C        0.678799000     -1.967300000      0.139029000
H        1.232360000     -2.514127000      0.889227000
B        1.171339000     -0.658227000     -0.625421000
C       -2.552378000      0.116915000      0.456779000
C       -3.113197000      1.692351000      1.944103000
H       -2.966343000      2.412932000      2.726968000
C       -4.235296000      1.344569000      1.270775000
H       -5.243700000      1.701865000      1.367589000
C        2.499695000      0.083892000     -0.381347000
C        4.054649000      1.735074000     -0.325646000
H        4.492138000      2.690469000     -0.544938000
C        4.540951000      0.705073000      0.393997000
H        5.472133000      0.608760000      0.918886000
C       -0.874866000     -2.023629000      0.331848000
B       -1.674509000     -1.036155000     -1.999542000
C       -0.670592000      0.990475000      1.856637000
H       -0.129276000      0.359432000      1.149982000
C        1.965543000      2.204349000     -1.647015000
H        0.959163000      1.811000000     -1.516037000
C        3.768253000     -1.613717000      0.994860000
H        3.142931000     -2.297370000      0.427748000
C       -4.797389000     -0.275613000     -0.596703000
H       -4.192279000     -1.023768000     -1.102006000
C       -0.136256000      2.410560000      1.713139000
H        0.935348000      2.410573000      1.914871000
H       -0.292405000      2.776147000      0.698486000
H       -0.611621000      3.101748000      2.412358000
C       -0.512253000      0.432179000      3.266340000
H        0.543131000      0.432998000      3.541248000
H       -1.052631000      1.034520000      4.000164000
H       -0.879327000     -0.593090000      3.318828000
C       -5.290246000      0.737651000     -1.624226000
H       -5.915989000      0.233676000     -2.361376000
H       -5.885656000      1.523883000     -1.154602000
H       -4.448578000      1.194029000     -2.144670000
C       -5.929890000     -0.970500000      0.152257000
H       -6.568554000     -0.254117000      0.673184000
H       -6.550708000     -1.516629000     -0.558302000
H       -5.536223000     -1.680742000      0.880078000
C        2.000051000      3.664543000     -1.201622000
H        2.961040000      4.137149000     -1.414212000
H        1.237253000      4.219609000     -1.748881000
H        1.795762000      3.761423000     -0.135362000
C        2.373945000      2.042944000     -3.109444000
H        1.698539000      2.608291000     -3.753514000
H        3.390451000      2.413112000     -3.266832000
H        2.328178000      0.996050000     -3.404417000
C        5.207279000     -2.112469000      0.887570000
H        5.893025000     -1.526101000      1.501843000
H        5.251683000     -3.143072000      1.240888000
H        5.553907000     -2.088987000     -0.145879000
C        3.288641000     -1.552045000      2.444913000
H        3.922519000     -0.878376000      3.026319000
H        2.261690000     -1.191439000      2.496251000
H        3.331171000     -2.541851000      2.902362000
72
INT-2 (iPr) B3LYP-D3(BJ)/def2tzvp PCM(Toluene)
N       -1.933557000      0.876830000      1.479458000
N       -3.723943000      0.403169000      0.372804000
N        2.625446000      1.424908000     -0.819642000
N        3.538463000     -0.230357000      0.247015000
B       -0.163907000     -3.213634000     -0.774052000
H        0.044961000     -4.356635000     -0.531754000
B       -0.624578000     -2.454337000     -2.285137000
H       -0.589693000     -3.058214000     -3.312072000
B       -1.802810000     -2.617333000     -0.981181000
H       -2.708133000     -3.374065000     -0.813675000
B        0.993478000     -2.087486000     -1.525554000
H        1.961058000     -2.560327000     -2.035470000
H       -1.169540000     -2.482157000      1.328983000
H       -2.545363000     -0.772577000     -2.771634000
B       -1.557590000     -0.895420000     -0.399828000
B       -0.162922000     -0.544014000     -1.731869000
H       -0.068921000      0.266475000     -2.600754000
C        0.690356000     -2.022870000      0.166582000
H        1.290163000     -2.565950000      0.882710000
B        1.085173000     -0.670213000     -0.588967000
C       -2.405174000      0.115473000      0.465683000
C       -2.947443000      1.643588000      2.011305000
H       -2.791134000      2.326891000      2.825131000
C       -4.070898000      1.345423000      1.318255000
H       -5.072417000      1.719010000      1.421889000
C        2.387422000      0.128373000     -0.420327000
C        3.879105000      1.840521000     -0.408405000
H        4.267964000      2.816004000     -0.629798000
C        4.439146000      0.819904000      0.267809000
H        5.397558000      0.753392000      0.745986000
C       -0.834717000     -2.114727000      0.368229000
B       -1.759870000     -1.214964000     -1.993892000
C       -0.536644000      0.874812000      1.957542000
H        0.008688000      0.264084000      1.236267000
C        1.722864000      2.237024000     -1.643505000
H        0.728184000      1.845923000     -1.435974000
C        3.788601000     -1.535544000      0.869712000
H        3.170361000     -2.239744000      0.320311000
C       -4.674049000     -0.197884000     -0.588554000
H       -4.113202000     -0.988731000     -1.076801000
C        0.042672000      2.283412000      1.906701000
H        1.111294000      2.240026000      2.119485000
H       -0.089316000      2.712339000      0.913954000
H       -0.421487000      2.947423000      2.639102000
C       -0.449151000      0.241937000      3.341593000
H        0.594892000      0.194656000      3.653642000
H       -0.996873000      0.824284000      4.086351000
H       -0.848772000     -0.772257000      3.328884000
C       -5.083952000      0.835502000     -1.631811000
H       -5.739150000      0.369908000     -2.368703000
H       -5.622801000      1.669074000     -1.175524000
H       -4.206801000      1.221565000     -2.150519000
C       -5.860710000     -0.810788000      0.148179000
H       -6.474786000     -0.051902000      0.637429000
H       -6.491772000     -1.337624000     -0.567874000
H       -5.525134000     -1.526460000      0.899459000
C        1.776150000      3.711292000     -1.248745000
H        2.712932000      4.183643000     -1.550862000
H        0.968245000      4.241836000     -1.753840000
H        1.654558000      3.843728000     -0.173517000
C        2.033789000      2.033660000     -3.124912000
H        1.308461000      2.568487000     -3.740331000
H        3.031950000      2.411837000     -3.360144000
H        1.985822000      0.977059000     -3.382260000
C        5.241577000     -1.971745000      0.695983000
H        5.927979000     -1.364199000      1.288643000
H        5.343929000     -3.003563000      1.033509000
H        5.542901000     -1.921770000     -0.350672000
C        3.368507000     -1.512810000      2.339302000
H        3.999415000     -0.822841000      2.904558000
H        2.331322000     -1.194294000      2.437954000
H        3.468213000     -2.506480000      2.779202000
72
TS-3 (iPr) B3LYP-D3(BJ)/def2tzvp PCM(Toluene)
N       -2.468084000      1.158070000      1.147070000
N       -3.903729000      0.128844000     -0.090412000
N        2.815795000      1.443510000     -0.794582000
N        3.807931000     -0.276856000      0.054883000
B        0.110703000     -3.092369000      0.489358000
H        0.486246000     -3.980676000      1.185031000
B       -0.397336000     -3.224307000     -1.109783000
H       -0.300203000     -4.247756000     -1.711155000
B       -1.573005000     -2.692741000      0.035521000
H       -2.523170000     -3.293105000      0.434664000
B        0.919306000     -2.088073000     -0.876890000
H        1.946462000     -2.423476000     -1.381944000
H       -1.012988000     -1.761187000      2.175712000
H       -1.983580000     -1.690800000     -2.427717000
B       -1.465875000     -0.918569000     -0.033415000
B       -0.121907000     -0.413930000     -1.133946000
H       -0.177746000      0.170844000     -2.178047000
C        0.832277000     -1.547694000      0.929715000
H        1.481034000     -1.817676000      1.754328000
B        1.172050000     -0.482435000     -0.164645000
C       -2.614040000      0.089092000      0.324321000
C       -3.651576000      1.858661000      1.241459000
H       -3.758933000      2.739775000      1.846213000
C       -4.550195000      1.217327000      0.460267000
H       -5.580790000      1.441935000      0.258843000
C        2.582512000      0.192742000     -0.310605000
C        4.161882000      1.741502000     -0.735616000
H        4.564467000      2.676964000     -1.075602000
C        4.781149000      0.668523000     -0.199341000
H        5.820254000      0.502454000      0.014573000
C       -0.667187000     -1.696231000      1.152926000
B       -1.300591000     -1.844108000     -1.462369000
C        1.796303000      2.347599000     -1.358195000
H        0.848310000      1.929267000     -1.025982000
C        4.101915000     -1.605907000      0.626026000
H        3.182794000     -2.172162000      0.530879000
C       -1.212124000      1.521759000      1.828368000
H       -0.460862000      0.867323000      1.389485000
C       -4.541517000     -0.838703000     -1.005561000
H       -3.825786000     -1.650198000     -1.092302000
C        1.957861000      3.760288000     -0.805254000
H        2.864507000      4.244079000     -1.173760000
H        1.110387000      4.367601000     -1.124688000
H        1.984602000      3.757041000      0.284665000
C        1.843679000      2.304895000     -2.882164000
H        1.049113000      2.928793000     -3.294172000
H        2.800402000      2.678857000     -3.254972000
H        1.696911000      1.286326000     -3.238184000
C        4.467087000     -1.477228000      2.102364000
H        4.617886000     -2.467934000      2.532742000
H        5.388873000     -0.906080000      2.233300000
H        3.670858000     -0.978883000      2.656368000
C        5.176684000     -2.317982000     -0.190520000
H        6.146361000     -1.822493000     -0.113414000
H        5.292945000     -3.335889000      0.182584000
H        4.890975000     -2.369212000     -1.241254000
C       -0.837023000      2.966758000      1.515586000
H       -1.544645000      3.676578000      1.948574000
H        0.146384000      3.181790000      1.934235000
H       -0.794983000      3.130187000      0.438835000
C       -1.323185000      1.254107000      3.325849000
H       -0.368866000      1.466313000      3.809657000
H       -2.084952000      1.887941000      3.786207000
H       -1.579556000      0.211905000      3.514219000
C       -4.740531000     -0.206043000     -2.378647000
H       -5.159796000     -0.942520000     -3.065114000
H       -5.426566000      0.642951000     -2.327803000
H       -3.786627000      0.132834000     -2.782127000
C       -5.833800000     -1.379252000     -0.401799000
H       -6.605109000     -0.610137000     -0.324180000
H       -6.221012000     -2.172827000     -1.041378000
H       -5.654734000     -1.796334000      0.589740000
72
INT-3 (iPr) B3LYP-D3(BJ)/def2tzvp PCM(Toluene)
N       -2.901724000      1.416873000      0.369776000
N       -4.028809000     -0.323582000     -0.218685000
N        3.099042000      1.357714000     -0.499619000
N        3.901726000     -0.599590000     -0.083538000
B        0.666695000     -2.127168000      1.142994000
H        1.252595000     -2.785783000      1.945495000
B        0.069669000     -3.066946000     -0.177386000
H        0.232692000     -4.246121000     -0.237156000
B       -1.179934000     -2.341716000      0.687627000
H       -2.027276000     -2.946784000      1.271278000
B        0.805210000     -1.868364000     -1.061264000
H        1.701375000     -2.062205000     -1.829045000
H       -1.190659000     -0.863139000      2.508946000
H       -1.661608000     -2.210529000     -1.942238000
B       -1.399178000     -0.653042000      0.137305000
B       -0.066234000     -0.359771000     -1.007590000
H       -0.062904000      0.342986000     -1.985034000
C        0.750593000     -0.498795000      1.538233000
H        1.286700000     -0.341821000      2.468064000
B        1.254714000     -0.345893000      0.127324000
C       -2.780338000      0.093731000      0.096513000
C       -4.211822000      1.821884000      0.225375000
H       -4.530248000      2.833670000      0.395236000
C       -4.919428000      0.730522000     -0.145833000
H       -5.966490000      0.619256000     -0.357838000
C        2.749274000      0.100919000     -0.144811000
C        4.468944000      1.447001000     -0.651230000
H        4.964082000      2.357624000     -0.932168000
C        4.972012000      0.219747000     -0.389958000
H        5.985881000     -0.133812000     -0.402989000
C       -0.679132000     -0.833976000      1.552734000
B       -0.940858000     -1.913245000     -1.035266000
C        2.150326000      2.478795000     -0.644700000
H        1.168902000      2.009110000     -0.596897000
C        4.018057000     -2.024669000      0.291055000
H        3.000200000     -2.403686000      0.284704000
C       -1.771178000      2.292400000      0.728231000
H       -0.900092000      1.641332000      0.677803000
C       -4.405155000     -1.701404000     -0.591945000
H       -3.488795000     -2.274799000     -0.501822000
C       -1.617839000      3.403960000     -0.305494000
H       -2.489720000      4.061170000     -0.326433000
H       -0.749093000      4.014450000     -0.057900000
H       -1.472828000      2.982339000     -1.300366000
C       -1.930087000      2.814721000      2.151865000
H       -1.055138000      3.406126000      2.425040000
H       -2.811953000      3.452102000      2.250088000
H       -2.018682000      1.986854000      2.855819000
C       -5.433684000     -2.255387000      0.388937000
H       -6.378815000     -1.710353000      0.337063000
H       -5.635646000     -3.299771000      0.149178000
H       -5.057161000     -2.205772000      1.411079000
C       -4.875987000     -1.743932000     -2.041905000
H       -5.085963000     -2.775489000     -2.326585000
H       -5.788745000     -1.160816000     -2.184731000
H       -4.103052000     -1.356597000     -2.705551000
C        2.309423000      3.448544000      0.522564000
H        3.308469000      3.889388000      0.537983000
H        1.586885000      4.260283000      0.432205000
H        2.139909000      2.938845000      1.471743000
C        2.305332000      3.145495000     -2.006335000
H        1.527652000      3.900099000     -2.128262000
H        3.271646000      3.643821000     -2.108876000
H        2.200415000      2.413182000     -2.806747000
C        4.823347000     -2.790695000     -0.752074000
H        5.869350000     -2.477696000     -0.772659000
H        4.798635000     -3.853456000     -0.510735000
H        4.393658000     -2.655775000     -1.744524000
C        4.587548000     -2.149284000      1.700528000
H        3.961892000     -1.615026000      2.415963000
H        4.617571000     -3.199704000      1.991227000
H        5.603073000     -1.750140000      1.754868000
72
TS-4 (iPr) B3LYP-D3(BJ)/def2tzvp PCM(Toluene)
N       -2.922655000      1.421116000      0.281727000
N       -4.036204000     -0.355920000     -0.216582000
N        3.113794000      1.352987000     -0.471852000
N        3.904812000     -0.619230000     -0.102731000
B        0.670365000     -2.032195000      1.234895000
H        1.249521000     -2.652629000      2.071835000
B        0.165468000     -2.999370000     -0.129049000
H        0.347846000     -4.178314000     -0.145076000
B       -1.122287000     -2.304353000      0.729599000
H       -1.940960000     -2.938937000      1.322801000
B        0.808117000     -1.822320000     -1.116345000
H        1.681207000     -1.992695000     -1.915723000
H       -1.205312000     -0.756053000      2.503505000
H       -1.652594000     -2.292741000     -1.881696000
B       -1.399830000     -0.639919000      0.125939000
B       -0.087949000     -0.356318000     -1.029690000
H       -0.095824000      0.381728000     -1.980483000
C        0.739685000     -0.392649000      1.527252000
H        1.273086000     -0.172697000      2.445641000
B        1.260003000     -0.344411000      0.118864000
C       -2.789546000      0.088457000      0.065795000
C       -4.238714000      1.805172000      0.133623000
H       -4.566622000      2.820133000      0.261549000
C       -4.938010000      0.690803000     -0.180927000
H       -5.985793000      0.559046000     -0.376906000
C        2.758409000      0.090150000     -0.146061000
C        4.484514000      1.438194000     -0.619220000
H        4.985701000      2.351783000     -0.878497000
C        4.979944000      0.201361000     -0.388443000
H        5.991492000     -0.158449000     -0.410482000
C       -0.683569000     -0.769502000      1.552816000
B       -0.925923000     -1.930325000     -1.003143000
C        2.164355000      2.479802000     -0.569292000
H        1.188624000      2.004589000     -0.661457000
C        4.011040000     -2.055164000      0.233646000
H        2.988483000     -2.422482000      0.237105000
C       -1.799001000      2.320439000      0.601401000
H       -0.921248000      1.677938000      0.560411000
C       -4.398334000     -1.754097000     -0.521574000
H       -3.472534000     -2.310154000     -0.417802000
C       -1.668316000      3.403671000     -0.464822000
H       -2.542987000      4.057117000     -0.488872000
H       -0.797734000      4.024176000     -0.249554000
H       -1.537660000      2.955771000     -1.449999000
C       -1.948621000      2.880981000      2.011494000
H       -1.078700000      3.491368000      2.257607000
H       -2.838271000      3.508638000      2.101787000
H       -2.017628000      2.072254000      2.739457000
C       -5.406203000     -2.276273000      0.497546000
H       -6.359832000     -1.747623000      0.432581000
H       -5.595759000     -3.333457000      0.309338000
H       -5.018016000     -2.173553000      1.511366000
C       -4.887855000     -1.869590000     -1.961282000
H       -5.086623000     -2.915896000     -2.195711000
H       -5.810895000     -1.306425000     -2.117336000
H       -4.129872000     -1.502075000     -2.652853000
C        2.205221000      3.303623000      0.714636000
H        3.194004000      3.740619000      0.870008000
H        1.481320000      4.117566000      0.658313000
H        1.957906000      2.680928000      1.574912000
C        2.425301000      3.306398000     -1.822127000
H        1.637970000      4.053303000     -1.927451000
H        3.378762000      3.836080000     -1.772229000
H        2.419164000      2.675620000     -2.711146000
C        4.787803000     -2.801662000     -0.844676000
H        5.835279000     -2.494902000     -0.880634000
H        4.760317000     -3.869747000     -0.628440000
H        4.337508000     -2.639803000     -1.823829000
C        4.606771000     -2.220927000      1.627910000
H        4.628156000     -3.278438000      1.892389000
H        5.628681000     -1.836948000      1.671594000
H        4.002559000     -1.696376000      2.368519000
72
INT-4 (iPr) B3LYP-D3(BJ)/def2tzvp PCM(Toluene)
N        4.121714000     -0.774888000      0.162607000
N        3.526560000      1.219723000     -0.397783000
N       -3.475052000      1.273488000      0.416667000
N       -4.154745000     -0.677405000     -0.200820000
C        0.636601000     -0.213870000     -1.386832000
H        1.204903000     -0.072348000     -2.301064000
C       -0.746410000      0.280246000     -1.369816000
H       -1.127120000      0.876712000     -2.187445000
B        0.794636000     -1.787380000     -0.681244000
H        1.446071000     -2.631586000     -1.215694000
B       -0.780518000     -1.954038000      0.173296000
H       -1.362097000     -2.987893000      0.314786000
B       -0.785263000     -0.703639000      1.424067000
H       -1.541500000     -0.878443000      2.342652000
B        1.496889000     -0.315289000      0.049979000
B       -0.713056000     -1.335102000     -1.513864000
H       -1.054433000     -1.946078000     -2.478037000
B       -1.512808000     -0.284618000     -0.174074000
B        0.607805000      0.175867000      1.389894000
H        1.030052000      0.878180000      2.269074000
C        3.034383000     -0.004106000     -0.076682000
C        5.279457000     -0.035828000      0.005569000
H        6.257567000     -0.452006000      0.157715000
C        4.905808000      1.212761000     -0.351870000
H        5.498253000      2.080970000     -0.573459000
C       -3.046484000      0.071672000     -0.027189000
C       -4.850022000      1.274792000      0.532424000
H       -5.402037000      2.131434000      0.871591000
C       -5.277531000      0.051256000      0.146201000
H       -6.270823000     -0.351947000      0.085235000
B        0.695536000     -1.589765000      1.049726000
H        1.253962000     -2.374263000      1.760843000
C        4.088744000     -2.186482000      0.592967000
H        3.060857000     -2.500800000      0.448696000
C        2.699786000      2.401439000     -0.701936000
H        1.676927000      2.062244000     -0.551249000
C       -2.587162000      2.395549000      0.782767000
H       -1.582355000      2.016664000      0.606674000
C       -4.170440000     -2.089531000     -0.634902000
H       -3.161228000     -2.288633000     -0.983379000
C        2.995415000      3.526180000      0.285906000
H        4.016209000      3.899345000      0.179426000
H        2.315114000      4.358895000      0.102965000
H        2.853164000      3.183294000      1.310759000
C        2.887546000      2.821566000     -2.156513000
H        2.648035000      1.998989000     -2.830883000
H        2.227444000      3.658680000     -2.387011000
H        3.915015000      3.138842000     -2.349178000
C        4.993546000     -3.040896000     -0.288918000
H        6.048861000     -2.793023000     -0.156855000
H        4.864422000     -4.090267000     -0.022465000
H        4.735624000     -2.921232000     -1.341754000
C        4.430474000     -2.286525000      2.076204000
H        4.352134000     -3.324218000      2.402467000
H        5.448918000     -1.942331000      2.271531000
H        3.736123000     -1.689139000      2.666788000
C       -2.848177000      3.593535000     -0.123731000
H       -3.856293000      3.990291000      0.016095000
H       -2.139944000      4.389179000      0.110571000
H       -2.725193000      3.319957000     -1.172282000
C       -2.731475000      2.717693000      2.266147000
H       -2.518569000      1.834090000      2.867067000
H       -2.019349000      3.497278000      2.538810000
H       -3.734643000      3.078606000      2.504227000
C       -5.140815000     -2.285859000     -1.794747000
H       -5.052363000     -3.307305000     -2.165538000
H       -6.177803000     -2.133139000     -1.488969000
H       -4.913909000     -1.602770000     -2.614064000
C       -4.466874000     -2.994381000      0.556652000
H       -5.466748000     -2.806504000      0.954843000
H       -4.413191000     -4.038508000      0.246494000
H       -3.733710000     -2.833079000      1.346229000
72
TS-5 (iPr) B3LYP-D3(BJ)/def2tzvp PCM(Toluene)
N        4.121994000     -0.818636000      0.288121000
N        3.646792000      1.207484000     -0.282039000
N       -3.564960000      1.286282000      0.289391000
N       -4.155260000     -0.728459000     -0.224793000
C        0.733243000     -0.054056000     -1.485911000
H        1.133158000      0.126291000     -2.478259000
C       -0.588886000      0.547934000     -1.114225000
H       -1.061224000      1.296986000     -1.733147000
B        0.796022000     -1.709944000     -0.856409000
H        1.391664000     -2.562144000     -1.436241000
B       -0.743804000     -1.967701000     -0.027663000
H       -1.242020000     -3.049089000     -0.003797000
B       -0.874054000     -0.825975000      1.346447000
H       -1.441769000     -1.035272000      2.374842000
B        1.560993000     -0.295509000     -0.180199000
B       -0.757833000     -1.023135000     -1.543769000
H       -1.248237000     -1.349522000     -2.575717000
B       -1.554142000     -0.328521000     -0.084582000
B        0.128164000      0.421197000      0.724895000
H        0.245229000      1.495817000      1.224084000
C        3.087011000     -0.012520000     -0.061465000
C        5.306153000     -0.107814000      0.290797000
H        6.249713000     -0.556000000      0.540909000
C        5.009201000      1.160183000     -0.072218000
H        5.646258000      2.016574000     -0.193287000
C       -3.074253000      0.070214000     -0.056591000
C       -4.943570000      1.235730000      0.368746000
H       -5.539997000      2.086933000      0.637487000
C       -5.312220000     -0.023768000      0.049494000
H       -6.288412000     -0.465450000     -0.016001000
B        0.671935000     -1.363167000      0.903702000
H        1.349812000     -1.914089000      1.721653000
C        4.024700000     -2.262925000      0.572383000
H        2.982295000     -2.511207000      0.406263000
C        2.889800000      2.415574000     -0.654851000
H        1.847933000      2.106129000     -0.623357000
C       -2.745784000      2.439464000      0.712155000
H       -1.747868000      2.240287000      0.331793000
C       -4.107446000     -2.163658000     -0.566700000
H       -3.126655000     -2.313699000     -1.010574000
C        3.103203000      3.519751000      0.376356000
H        4.138049000      3.868301000      0.389566000
H        2.467077000      4.371548000      0.132847000
H        2.840001000      3.168231000      1.374238000
C        3.245776000      2.847921000     -2.074098000
H        2.637934000      3.706466000     -2.362474000
H        4.296455000      3.137371000     -2.150202000
H        3.057759000      2.039416000     -2.781166000
C        4.882043000     -3.056645000     -0.409536000
H        5.946657000     -2.851529000     -0.277470000
H        4.724074000     -4.123204000     -0.246134000
H        4.606259000     -2.823391000     -1.438409000
C        4.377883000     -2.539736000      2.030012000
H        4.237588000     -3.599493000      2.245792000
H        5.418918000     -2.285878000      2.243534000
H        3.732344000     -1.966808000      2.695358000
C       -3.260448000      3.731147000      0.085987000
H       -4.241687000      4.012546000      0.473218000
H       -2.570535000      4.541625000      0.322871000
H       -3.327103000      3.642435000     -0.999209000
C       -2.682005000      2.495103000      2.236029000
H       -2.282618000      1.560110000      2.627250000
H       -2.023985000      3.307591000      2.547110000
H       -3.671956000      2.671318000      2.663665000
C       -5.174553000     -2.515437000     -1.597536000
H       -5.023270000     -3.544304000     -1.924841000
H       -6.183635000     -2.447382000     -1.186007000
H       -5.107747000     -1.865265000     -2.470745000
C       -4.205549000     -3.001433000      0.704404000
H       -5.170075000     -2.851872000      1.195953000
H       -4.105802000     -4.059075000      0.457184000
H       -3.406740000     -2.734396000      1.395163000
72
INT-5 (iPr) B3LYP-D3(BJ)/def2tzvp PCM(Toluene)
N        4.207421000     -0.922386000     -0.197554000
N        3.908927000      1.136709000      0.379803000
N       -3.900448000      1.121352000     -0.313261000
N       -4.163191000     -0.941157000      0.278315000
C        0.733249000      0.804397000     -0.932873000
H        0.996763000      1.561632000     -1.661582000
C       -0.420320000      0.986204000      0.135885000
H       -0.724681000      2.009951000      0.293241000
B        0.769120000     -0.861981000     -1.319952000
H        1.274346000     -1.235028000     -2.330526000
B       -0.740051000     -1.551557000     -0.650178000
H       -1.251650000     -2.469313000     -1.215128000
B       -0.814225000     -1.307651000      1.116097000
H       -1.178010000     -2.147179000      1.886660000
B        1.691656000     -0.101531000     -0.052841000
B       -0.741195000      0.084189000     -1.334066000
H       -1.291234000      0.542049000     -2.282643000
B       -1.660043000     -0.237785000      0.111805000
B        0.354470000      0.056456000      1.250490000
H        0.666291000      0.493896000      2.319794000
C        3.243917000      0.009433000      0.013973000
C        5.455842000     -0.381516000      0.039761000
H        6.361078000     -0.950286000     -0.063368000
C        5.269476000      0.909682000      0.393825000
H        5.982431000      1.669440000      0.654253000
C       -3.206476000     -0.014762000     -0.011407000
C       -5.260728000      0.905203000     -0.180059000
H       -5.989693000      1.672967000     -0.356884000
C       -5.422020000     -0.383306000      0.181140000
H       -6.317545000     -0.945470000      0.368758000
B        0.749912000     -1.480696000      0.407115000
H        1.394357000     -2.400732000      0.810004000
C        3.981441000     -2.308335000     -0.650341000
H        2.913508000     -2.374020000     -0.829002000
C        3.258343000      2.406620000      0.749601000
H        2.198964000      2.164918000      0.802249000
C       -3.323212000      2.423894000     -0.689756000
H       -2.305084000      2.212089000     -0.991574000
C       -3.933127000     -2.356711000      0.624498000
H       -2.860441000     -2.497637000      0.574089000
C        3.720915000      2.867044000      2.128493000
H        4.778842000      3.137233000      2.133923000
H        3.151172000      3.748707000      2.423825000
H        3.553831000      2.086360000      2.870728000
C        3.487403000      3.453992000     -0.335931000
H        3.122664000      3.096965000     -1.299467000
H        2.955438000      4.372192000     -0.083411000
H        4.548709000      3.693680000     -0.434816000
C        4.717921000     -2.566489000     -1.961851000
H        5.801856000     -2.526629000     -1.834664000
H        4.461390000     -3.560590000     -2.329323000
H        4.427941000     -1.836297000     -2.718058000
C        4.363201000     -3.291186000      0.451479000
H        4.135486000     -4.308237000      0.130402000
H        5.430514000     -3.238227000      0.678670000
H        3.799164000     -3.084481000      1.360638000
C       -4.049656000      3.017098000     -1.893850000
H       -5.072271000      3.313271000     -1.653831000
H       -3.518924000      3.910086000     -2.225783000
H       -4.076711000      2.306150000     -2.720098000
C       -3.310825000      3.362397000      0.514690000
H       -2.766816000      2.914202000      1.346516000
H       -2.826950000      4.303970000      0.250438000
H       -4.327660000      3.583048000      0.846461000
C       -4.596078000     -3.267863000     -0.404763000
H       -4.345176000     -4.305955000     -0.183788000
H       -5.684462000     -3.175436000     -0.390068000
H       -4.239521000     -3.036099000     -1.408782000
C       -4.391597000     -2.631511000      2.052983000
H       -5.469423000     -2.491692000      2.164800000
H       -4.155185000     -3.662275000      2.319832000
H       -3.876501000     -1.971794000      2.751073000
72
TS-6 (iPr) B3LYP-D3(BJ)/def2tzvp PCM(Toluene)
N        4.219094000     -0.895067000     -0.207085000
N        3.883805000      1.151335000      0.389058000
N       -3.905559000      1.112366000     -0.378476000
N       -4.175237000     -0.936866000      0.246600000
C        0.835981000      0.662119000     -1.144619000
H        1.160052000      1.333032000     -1.931187000
C       -0.563862000      0.917511000      0.377203000
H       -0.657526000      1.996305000      0.427931000
B        0.730307000     -0.971022000     -1.318698000
H        1.106487000     -1.509797000     -2.310799000
B       -0.772141000     -1.547946000     -0.518997000
H       -1.355503000     -2.444301000     -1.050317000
B       -0.742926000     -1.310718000      1.204471000
H       -1.123458000     -2.100627000      2.018724000
B        1.683969000     -0.097122000     -0.090363000
B       -0.673839000      0.138741000     -1.250410000
H       -1.323430000      0.531224000     -2.169320000
B       -1.673343000     -0.172143000      0.227678000
B        0.475521000      0.034775000      1.274037000
H        0.878462000      0.422452000      2.335881000
C        3.243335000      0.020733000      0.001026000
C        5.457366000     -0.340524000      0.055780000
H        6.371350000     -0.896264000     -0.040132000
C        5.247095000      0.942929000      0.424440000
H        5.944118000      1.709203000      0.707909000
C       -3.221729000     -0.001142000      0.001651000
C       -5.266386000      0.872760000     -0.350919000
H       -5.992980000      1.619289000     -0.609485000
C       -5.433206000     -0.409281000      0.035293000
H       -6.330219000     -0.983907000      0.170576000
B        0.770045000     -1.507900000      0.419405000
H        1.415238000     -2.427413000      0.823981000
C        4.015675000     -2.279346000     -0.676866000
H        2.948070000     -2.360575000     -0.854084000
C        3.207259000      2.412651000      0.744099000
H        2.147823000      2.165507000      0.734050000
C       -3.308666000      2.422921000     -0.698739000
H       -2.276164000      2.215674000     -0.953720000
C       -3.942679000     -2.330968000      0.675889000
H       -2.867055000     -2.436450000      0.749450000
C        3.595347000      2.849795000      2.152828000
H        4.653413000      3.112128000      2.219803000
H        3.015343000      3.730441000      2.430824000
H        3.382766000      2.058370000      2.871530000
C        3.488313000      3.477189000     -0.312110000
H        3.176051000      3.132657000     -1.298386000
H        2.936984000      4.387791000     -0.074243000
H        4.551283000      3.726230000     -0.351718000
C        4.754412000     -2.507575000     -1.992519000
H        5.837442000     -2.446283000     -1.865872000
H        4.517971000     -3.502526000     -2.370981000
H        4.448336000     -1.775003000     -2.740056000
C        4.415801000     -3.269671000      0.411436000
H        4.199484000     -4.285471000      0.078768000
H        5.483477000     -3.206435000      0.634170000
H        3.853428000     -3.081405000      1.325619000
C       -3.975222000      3.045199000     -1.921670000
H       -5.005784000      3.344410000     -1.722670000
H       -3.423789000      3.941159000     -2.208317000
H       -3.967263000      2.353213000     -2.764270000
C       -3.355808000      3.330326000      0.528078000
H       -2.850565000      2.860152000      1.371805000
H       -2.859576000      4.277368000      0.310793000
H       -4.388011000      3.543149000      0.814758000
C       -4.462019000     -3.301112000     -0.380609000
H       -4.215053000     -4.322027000     -0.087356000
H       -5.546736000     -3.235962000     -0.492647000
H       -3.996634000     -3.100692000     -1.345772000
C       -4.548859000     -2.564985000      2.056093000
H       -5.636627000     -2.465228000      2.043975000
H       -4.306882000     -3.574051000      2.391442000
H       -4.139894000     -1.858216000      2.778455000
72
2a-iPr B3LYP-D3(BJ)/def2tzvp PCM(Toluene)
N       -4.178495000     -0.793642000      0.147898000
N       -3.614873000      1.235617000     -0.310617000
N        3.614860000      1.235631000      0.310578000
N        4.178508000     -0.793623000     -0.147926000
C       -0.766459000      0.297224000      1.341984000
H       -1.256874000      0.836240000      2.148064000
C        0.766460000      0.297021000     -1.342039000
H        1.256874000      0.835916000     -2.148201000
B       -0.740331000     -1.386404000      1.282911000
H       -1.226380000     -2.114533000      2.095501000
B        0.788614000     -1.725160000      0.468272000
H        1.418293000     -2.673811000      0.836331000
B        0.740334000     -1.386598000     -1.282712000
H        1.226385000     -2.114849000     -2.095191000
B       -1.564443000     -0.263795000      0.166092000
B        0.647336000     -0.251550000      1.483267000
H        1.317293000     -0.142125000      2.472973000
B        1.564445000     -0.263819000     -0.166064000
B       -0.647334000     -0.251776000     -1.483239000
H       -1.317290000     -0.142502000     -2.472963000
C       -3.111323000      0.025197000      0.024267000
C       -5.344524000     -0.099031000     -0.111872000
H       -6.313384000     -0.560243000     -0.069152000
C       -4.990602000      1.173937000     -0.398435000
H       -5.594059000      2.025278000     -0.652865000
C       -4.127762000     -2.224351000      0.512156000
H       -3.079461000     -2.429795000      0.701520000
C       -4.917793000     -2.473515000      1.793114000
H       -4.796375000     -3.514276000      2.094816000
H       -5.984913000     -2.287071000      1.654158000
H       -4.554132000     -1.838275000      2.601327000
C       -4.598306000     -3.080866000     -0.658574000
H       -4.493687000     -4.135813000     -0.403010000
H       -3.995164000     -2.881828000     -1.544160000
H       -5.647892000     -2.892218000     -0.895739000
C       -2.805086000      2.443265000     -0.566880000
H       -1.774787000      2.109772000     -0.461508000
C       -3.099023000      3.507182000      0.485929000
H       -2.450312000      4.369305000      0.326248000
H       -2.915380000      3.118854000      1.488149000
H       -4.134626000      3.850108000      0.429709000
C       -3.022886000      2.933562000     -1.994591000
H       -2.362507000      3.778592000     -2.192658000
H       -4.050808000      3.266219000     -2.154718000
H       -2.792259000      2.142443000     -2.707796000
C        3.111324000      0.025200000     -0.024283000
C        4.990592000      1.173976000      0.398373000
H        5.594038000      2.025330000      0.652785000
C        5.344529000     -0.098989000      0.111819000
H        6.313397000     -0.560186000      0.069087000
C        2.805055000      2.443265000      0.566853000
H        1.774761000      2.109750000      0.461502000
C        3.022873000      2.933567000      1.994560000
H        2.362480000      3.778583000      2.192639000
H        4.050791000      3.266248000      2.154666000
H        2.792278000      2.142444000      2.707770000
C        4.127796000     -2.224333000     -0.512183000
H        3.079498000     -2.429792000     -0.701549000
C        4.598346000     -3.080841000      0.658550000
H        4.493745000     -4.135789000      0.402985000
H        3.995197000     -2.881811000      1.544132000
H        5.647928000     -2.892177000      0.895720000
C        4.917833000     -2.473487000     -1.793138000
H        4.796433000     -3.514250000     -2.094839000
H        5.984950000     -2.287025000     -1.654179000
H        4.554164000     -1.838254000     -2.601353000
C        3.098950000      3.507185000     -0.485963000
H        2.450226000      4.369296000     -0.326272000
H        2.915295000      3.118851000     -1.488179000
H        4.134548000      3.850131000     -0.429764000
B       -0.788611000     -1.725233000     -0.468021000
H       -1.418290000     -2.673940000     -0.835934000
150
1-Dipp B3LYP-D3(BJ)/def2tzvp PCM(Toluene)
N       -3.745356000     -1.277388000      0.593224000
B       -0.000163000     -1.300390000     -2.312330000
H        0.055944000     -2.313041000     -2.929993000
N       -4.076561000      0.776143000      0.067092000
B       -1.472131000     -0.339563000     -2.052257000
H       -2.490245000     -0.754380000     -2.511111000
N        3.706147000      1.347891000      0.379140000
B       -0.125988000      0.351027000     -2.905279000
H       -0.158918000      0.549284000     -4.082733000
B        1.334679000     -0.147473000     -2.112023000
H        2.374125000     -0.397004000     -2.623310000
N        4.013294000     -0.718868000     -0.134303000
C       -0.727945000     -1.302779000     -0.768192000
H       -1.090279000     -2.299713000     -0.573276000
B       -1.567468000      0.008312000     -0.295121000
H       -1.041232000      0.616074000      0.592979000
H       -1.729179000      2.182311000     -1.921738000
B        1.480668000      0.191301000     -0.358701000
H        0.913071000      0.767950000      0.522114000
B        0.668107000      1.384490000     -1.669721000
H        1.274835000      2.372148000     -1.933726000
C       -5.277535000      0.288446000      0.557112000
H       -6.153451000      0.907274000      0.613610000
C       -5.072287000     -1.001723000      0.884663000
H       -5.725207000     -1.745419000      1.302048000
C       -3.117231000     -0.183897000      0.088006000
H        1.286415000     -2.155774000     -0.648542000
C       -2.019352000     -4.970545000      1.548738000
H       -1.568120000     -5.923401000      1.795858000
C       -2.641575000     -4.799916000      0.319849000
H       -2.671687000     -5.623521000     -0.380672000
C       -3.217198000     -3.579624000     -0.030089000
C       -3.145308000     -2.545161000      0.911204000
C       -2.542427000     -2.690386000      2.164682000
C       -1.972924000     -3.927841000      2.461750000
H       -1.486995000     -4.075150000      3.417240000
C       -3.900678000     -3.397341000     -1.374537000
H       -4.050210000     -2.329548000     -1.532235000
C       -5.283079000     -4.068184000     -1.367915000
H       -5.790691000     -3.902610000     -2.320409000
H       -5.915943000     -3.670963000     -0.572027000
H       -5.189771000     -5.146022000     -1.215847000
C       -3.047521000     -3.900330000     -2.544661000
H       -2.067787000     -3.424545000     -2.550964000
H       -3.541103000     -3.662490000     -3.488714000
H       -2.909201000     -4.982834000     -2.508757000
C       -2.518290000     -1.566783000      3.185994000
H       -2.947848000     -0.677081000      2.727151000
C       -3.385713000     -1.914818000      4.404490000
H       -2.996479000     -2.791820000      4.926163000
H       -4.414768000     -2.129260000      4.109983000
H       -3.399384000     -1.081698000      5.110404000
C       -1.090805000     -1.204024000      3.603253000
H       -0.616622000     -2.021440000      4.149177000
H       -1.102910000     -0.331247000      4.257605000
H       -0.478919000     -0.968465000      2.733074000
C       -3.979285000      2.122050000     -0.443198000
C       -4.494817000      2.372652000     -1.720544000
C       -4.498375000      3.693452000     -2.161392000
H       -4.886588000      3.925365000     -3.144299000
C       -3.986541000      4.711377000     -1.370734000
H       -3.990779000      5.731426000     -1.734354000
C       -3.449141000      4.423701000     -0.126265000
H       -3.029303000      5.222629000      0.470439000
C       -3.430392000      3.119432000      0.366456000
C       -4.996034000      1.264484000     -2.631274000
H       -4.758660000      0.308145000     -2.165779000
C       -4.273441000      1.282913000     -3.985346000
H       -4.525317000      2.175974000     -4.560925000
H       -4.569168000      0.413040000     -4.575889000
H       -3.193772000      1.253315000     -3.845101000
C       -6.519349000      1.332324000     -2.809567000
H       -6.814690000      2.271558000     -3.282601000
H       -7.037320000      1.264055000     -1.850728000
H       -6.866380000      0.512802000     -3.442822000
C       -2.810759000      2.832385000      1.721693000
H       -2.789823000      1.752977000      1.867495000
C        3.051246000      0.243084000     -0.070718000
C        5.045050000      1.073747000      0.604899000
H        5.718217000      1.816556000      0.988074000
C        5.239644000     -0.216743000      0.279512000
H        6.117731000     -0.833027000      0.313515000
C        3.113170000      2.613067000      0.734700000
C        2.595732000      2.742197000      2.029144000
C        2.059444000      3.977531000      2.386609000
H        1.644931000      4.114458000      3.376289000
C        2.043813000      5.030992000      1.486643000
H        1.610573000      5.980452000      1.775868000
C        2.580470000      4.877411000      0.216603000
H        2.559863000      5.711870000     -0.469793000
C        3.136001000      3.665614000     -0.190752000
C        2.657542000      1.607870000      3.038688000
H        2.901296000      0.690351000      2.505567000
C        3.777778000      1.854965000      4.060485000
H        4.745172000      1.970305000      3.568395000
H        3.849354000      1.017452000      4.758164000
H        3.583742000      2.762461000      4.636656000
C        1.316762000      1.363625000      3.734178000
H        1.382821000      0.480050000      4.371826000
H        0.530799000      1.195892000      3.000831000
H        1.026201000      2.205077000      4.366406000
C        3.787019000      3.522335000     -1.557740000
H        3.700998000      2.475429000     -1.852665000
C        3.111299000      4.358756000     -2.649866000
H        3.527007000      4.090793000     -3.622850000
H        3.286558000      5.427275000     -2.505196000
H        2.038376000      4.179297000     -2.678999000
C        5.281174000      3.886052000     -1.485974000
H        5.824192000      3.266829000     -0.773342000
H        5.404769000      4.929455000     -1.186128000
H        5.748082000      3.757537000     -2.464987000
C        3.865431000     -2.107566000     -0.493368000
C        3.334514000     -2.991277000      0.461421000
C        3.270330000     -4.338965000      0.117999000
H        2.858927000     -5.051622000      0.818116000
C        3.718353000     -4.785905000     -1.117902000
H        3.656952000     -5.838628000     -1.364073000
C        4.233713000     -3.890571000     -2.038823000
H        4.571718000     -4.251568000     -3.000557000
C        4.317922000     -2.527385000     -1.749933000
C        2.850354000     -2.502248000      1.818685000
H        2.442704000     -1.500679000      1.680217000
C        1.716468000     -3.349899000      2.399459000
H        2.050418000     -4.354555000      2.666715000
H        0.882788000     -3.437377000      1.702484000
H        1.343715000     -2.880032000      3.309161000
C        4.014487000     -2.405514000      2.818271000
H        4.444756000     -3.392940000      3.001338000
H        3.662425000     -2.005262000      3.771756000
H        4.807666000     -1.752694000      2.454563000
C        4.912888000     -1.572008000     -2.771458000
H        4.664226000     -0.555680000     -2.466292000
C        6.444900000     -1.696537000     -2.805451000
H        6.890464000     -1.501068000     -1.829265000
H        6.867169000     -0.985167000     -3.518247000
H        6.743140000     -2.701369000     -3.113123000
C        4.329355000     -1.777772000     -4.175822000
H        4.683833000     -0.988319000     -4.841223000
H        3.240950000     -1.744733000     -4.158963000
H        4.640654000     -2.732139000     -4.605013000
C       -1.356543000      3.317618000      1.777971000
H       -0.764832000      2.879120000      0.974171000
H       -0.905953000      3.038308000      2.730780000
H       -1.293015000      4.404080000      1.691530000
C       -3.650126000      3.434394000      2.857629000
H       -3.209773000      3.189300000      3.827005000
H       -4.672947000      3.051854000      2.841044000
H       -3.698417000      4.522568000      2.776264000
C        0.793180000     -1.209603000     -0.804831000
B       -1.009057000      1.275090000     -1.646062000
150
TS-1 (Dipp) B3LYP-D3(BJ)/def2tzvp PCM(Toluene)
N       -3.315877000     -1.129962000      1.014290000
N       -3.896507000      0.784831000      0.206356000
N        3.256868000      1.207479000      0.891235000
N        3.781004000     -0.768465000      0.199333000
B        0.015199000     -1.300506000     -2.612123000
H        0.079331000     -2.285770000     -3.271271000
B       -0.111497000      0.454405000     -3.033326000
H       -0.145085000      0.841254000     -4.162571000
B       -1.484128000     -0.429865000     -2.381476000
H       -2.426934000     -0.864326000     -2.960651000
B        1.374389000     -0.218987000     -2.405995000
H        2.360621000     -0.497118000     -3.001254000
H       -1.088663000     -2.343539000     -0.864764000
H       -1.695517000      2.143986000     -1.972863000
B       -1.572630000     -0.056100000     -0.651362000
H       -0.507435000      0.277429000      0.780022000
B        0.742851000      1.296645000     -1.700451000
H        1.208782000      2.365178000     -1.958507000
C        0.822845000     -1.225025000     -1.113685000
H        1.312721000     -2.163887000     -0.910692000
B        1.441325000      0.170692000     -0.671224000
H        0.368445000      0.358929000      0.736411000
C       -2.912235000     -0.160343000      0.136190000
C       -4.505174000     -0.772840000      1.631734000
H       -4.977986000     -1.410866000      2.355029000
C       -4.864755000      0.422705000      1.127099000
H       -5.711505000      1.052298000      1.327627000
C        2.820361000      0.200451000      0.083237000
C        4.433986000      0.852525000      1.529710000
H        4.926955000      1.519140000      2.211770000
C        4.760879000     -0.379778000      1.098852000
H        5.602208000     -1.007724000      1.323410000
C       -4.043058000      1.970159000     -0.600170000
C       -4.690666000      1.856889000     -1.838490000
C       -3.586653000      3.186318000     -0.090953000
C       -4.912355000      3.031419000     -2.552659000
C       -3.837331000      4.333967000     -0.842128000
C       -4.498565000      4.259790000     -2.056682000
H       -5.405429000      2.987729000     -3.513848000
H       -3.495625000      5.293802000     -0.477793000
H       -4.679358000      5.160764000     -2.629729000
C       -2.789162000     -2.461570000      1.157978000
C       -3.254591000     -3.448891000      0.275135000
C       -1.925115000     -2.743802000      2.220175000
C       -2.844961000     -4.761101000      0.503100000
C       -1.568938000     -4.077186000      2.420476000
C       -2.021610000     -5.076055000      1.573903000
H       -3.184873000     -5.547097000     -0.158088000
H       -0.923595000     -4.335892000      3.248864000
H       -1.725190000     -6.103529000      1.743912000
C        2.712109000      2.536132000      1.048359000
C        3.039662000      3.507753000      0.086146000
C        2.010378000      2.834791000      2.220903000
C        2.650241000      4.818389000      0.349604000
C        1.682793000      4.171013000      2.450852000
C        1.997153000      5.152187000      1.527527000
H        2.869277000      5.594289000     -0.369735000
H        1.160266000      4.442636000      3.358133000
H        1.720203000      6.181682000      1.717264000
C        3.973708000     -1.919719000     -0.653813000
C        4.667314000     -1.735256000     -1.860820000
C        3.537188000     -3.175013000     -0.214512000
C        4.882673000     -2.862058000     -2.652124000
C        3.785963000     -4.269744000     -1.040987000
C        4.443897000     -4.114314000     -2.251070000
H        5.401454000     -2.758876000     -3.594950000
H        3.458019000     -5.254417000     -0.738490000
H        4.618606000     -4.975087000     -2.884338000
C        1.622517000      1.772943000      3.237234000
H        1.787410000      0.796625000      2.781100000
C        3.830189000      3.168732000     -1.168783000
H        3.543862000      2.161906000     -1.468396000
C       -2.811384000      3.282147000      1.208183000
H       -2.638857000      2.270047000      1.575899000
C       -5.142032000      0.515122000     -2.389572000
H       -4.518358000     -0.250176000     -1.931918000
C       -1.388705000     -1.662967000      3.142027000
H       -1.641613000     -0.694686000      2.709752000
C       -4.194325000     -3.131965000     -0.876000000
H       -4.242946000     -2.050902000     -0.984293000
C        2.852049000     -3.355510000      1.128288000
H        2.447278000     -2.387715000      1.424813000
C        5.243449000     -0.389395000     -2.271783000
H        4.685275000      0.388207000     -1.753889000
C        0.134261000      1.851594000      3.603285000
H       -0.117263000      1.075471000      4.327091000
H       -0.120957000      2.809974000      4.057885000
H       -0.488453000      1.710322000      2.721837000
C        2.497397000      1.862347000      4.496539000
H        3.556918000      1.761853000      4.256923000
H        2.357888000      2.822219000      4.998831000
H        2.233743000      1.070843000      5.201696000
C        5.342965000      3.187315000     -0.890159000
H        5.894842000      2.921632000     -1.794214000
H        5.661333000      4.185625000     -0.580839000
H        5.627863000      2.483932000     -0.108790000
C        3.511803000      4.079471000     -2.358308000
H        3.901113000      5.089825000     -2.212852000
H        3.981074000      3.676141000     -3.257303000
H        2.439139000      4.137715000     -2.536105000
C        1.683347000     -4.342872000      1.079194000
H        2.016267000     -5.355757000      0.847068000
H        1.191553000     -4.378133000      2.049489000
H        0.936355000     -4.052156000      0.340718000
C        3.867951000     -3.783041000      2.200090000
H        4.302311000     -4.753992000      1.951320000
H        4.683625000     -3.065026000      2.291918000
H        3.380575000     -3.866967000      3.173912000
C        6.714095000     -0.289172000     -1.829291000
H        7.314241000     -1.053707000     -2.327825000
H        7.122762000      0.688706000     -2.090667000
H        6.824684000     -0.422649000     -0.753194000
C        5.127448000     -0.096613000     -3.771709000
H        5.432323000      0.933703000     -3.965020000
H        5.778867000     -0.743783000     -4.362344000
H        4.104566000     -0.219220000     -4.122988000
C       -1.435446000      3.917357000      0.981803000
H       -0.841294000      3.325662000      0.285208000
H       -1.520966000      4.930643000      0.584615000
H       -0.896059000      3.980605000      1.924011000
C       -3.607123000      4.035820000      2.283180000
H       -3.793396000      5.069058000      1.981620000
H       -4.573685000      3.562476000      2.468814000
H       -3.050948000      4.055445000      3.223237000
C       -4.932870000      0.391505000     -3.902084000
H       -3.911127000      0.651219000     -4.176375000
H       -5.116874000     -0.638115000     -4.215253000
H       -5.618439000      1.031115000     -4.461810000
C       -6.602954000      0.221972000     -2.014193000
H       -7.269574000      0.967391000     -2.454291000
H       -6.901397000     -0.761661000     -2.384387000
H       -6.750392000      0.232944000     -0.933563000
C       -3.689269000     -3.685061000     -2.214249000
H       -3.673409000     -4.776636000     -2.220459000
H       -4.349152000     -3.359040000     -3.020427000
H       -2.686815000     -3.321681000     -2.438218000
C       -5.616410000     -3.625445000     -0.570426000
H       -6.295225000     -3.350360000     -1.380270000
H       -5.637288000     -4.712387000     -0.463922000
H       -5.997251000     -3.187738000      0.354005000
C        0.140228000     -1.724914000      3.237366000
H        0.511001000     -0.943387000      3.899030000
H        0.483926000     -2.679512000      3.638014000
H        0.587477000     -1.577263000      2.255756000
C       -2.039830000     -1.744574000      4.529755000
H       -3.126045000     -1.660819000      4.463096000
H       -1.805761000     -2.693830000      5.017124000
H       -1.676446000     -0.937462000      5.169489000
B       -1.075228000      1.160611000     -1.706973000
C       -0.752966000     -1.341454000     -1.088510000
148
INT-1 (Dipp) B3LYP-D3(BJ)/def2tzvp PCM(Toluene)
N       -3.169500000     -1.362256000      0.992107000
N       -3.979980000      0.620867000      0.704117000
N        3.794189000      1.359049000     -0.028842000
N        3.791817000     -0.797615000     -0.141719000
B       -0.173740000     -0.327190000     -2.809192000
H       -0.154924000     -1.026227000     -3.769277000
B       -0.314344000      1.474684000     -2.587831000
H       -0.396676000      2.252075000     -3.491671000
B       -1.664551000      0.382771000     -2.273469000
H       -2.588564000      0.161366000     -2.985015000
B        1.213124000      0.623516000     -2.375146000
H        2.113847000      0.592067000     -3.155373000
H       -1.187249000     -1.898874000     -1.454601000
H       -1.823845000      2.691334000     -0.940297000
B       -1.715183000      0.182606000     -0.545350000
B        0.657565000      1.794801000     -1.110282000
H        1.035018000      2.919448000     -1.006929000
C        0.725413000     -0.745278000     -1.401825000
H        1.178435000     -1.711782000     -1.550929000
B        1.460383000      0.422756000     -0.658009000
C       -2.938619000     -0.185538000      0.330196000
C       -4.331616000     -1.287101000      1.741792000
H       -4.683209000     -2.117838000      2.324441000
C       -4.833249000     -0.049794000      1.562503000
H       -5.716311000      0.417026000      1.955797000
C        2.958659000      0.295319000     -0.235883000
C        5.106506000      0.946567000      0.109080000
H        5.904824000      1.649471000      0.256178000
C        5.106864000     -0.395524000      0.034487000
H        5.909177000     -1.104229000      0.098859000
C       -0.872597000     -0.871883000     -1.342729000
B       -1.242781000      1.660104000     -1.084120000
C        3.432542000     -2.191748000     -0.061677000
C        3.280993000     -2.926851000     -1.246517000
C        3.346158000     -2.779206000      1.213186000
C        2.939499000     -4.273199000     -1.128326000
C        3.006009000     -4.130517000      1.271964000
C        2.787669000     -4.864692000      0.116688000
H        2.793539000     -4.867436000     -2.019312000
H        2.918343000     -4.617174000      2.233753000
H        2.513159000     -5.910001000      0.186465000
C        3.445271000      2.749382000      0.087296000
C        3.715058000      3.593927000     -0.991465000
C        2.899461000      3.199667000      1.298254000
C        3.478056000      4.957060000     -0.813446000
C        2.666177000      4.566202000      1.417921000
C        2.964799000      5.438806000      0.378358000
H        3.676508000      5.642908000     -1.626490000
H        2.238858000      4.960659000      2.328812000
H        2.776790000      6.498835000      0.496113000
C       -2.497044000     -2.605863000      0.722565000
C       -3.008097000     -3.394181000     -0.320352000
C       -1.375240000     -2.979317000      1.473937000
C       -2.336722000     -4.576570000     -0.629390000
C       -0.736769000     -4.165634000      1.111989000
C       -1.200923000     -4.952240000      0.068902000
H       -2.700859000     -5.200261000     -1.435218000
H        0.151305000     -4.465184000      1.652368000
H       -0.676174000     -5.861497000     -0.196372000
C       -4.271413000      1.945345000      0.214816000
C       -4.905829000      2.052252000     -1.035689000
C       -3.959767000      3.059269000      1.002995000
C       -5.219954000      3.328888000     -1.492922000
C       -4.300665000      4.313499000      0.491631000
C       -4.919247000      4.452230000     -0.737837000
H       -5.696842000      3.450999000     -2.454732000
H       -4.057850000      5.195707000      1.071522000
H       -5.159692000      5.438339000     -1.115217000
C       -3.312159000      3.043892000      2.384688000
H       -2.853792000      4.032189000      2.478900000
C       -5.275243000      0.826319000     -1.858312000
H       -4.520593000      0.065402000     -1.669595000
C        3.553251000     -2.302071000     -2.605799000
H        3.347029000     -1.235488000     -2.532326000
C        4.204260000      3.069143000     -2.330177000
H        4.159079000      1.980585000     -2.301771000
C       -4.243374000     -3.002042000     -1.117444000
H       -4.583169000     -2.027307000     -0.773578000
C        3.722329000     -2.028160000      2.484759000
H        3.616343000     -0.959619000      2.294055000
C       -2.188354000      2.031283000      2.615593000
H       -2.572951000      1.030129000      2.798988000
H       -1.508555000      1.984882000      1.765984000
H       -1.621661000      2.320678000      3.501882000
C       -4.374401000      2.947307000      3.493119000
H       -4.852837000      1.966631000      3.494542000
H       -3.910571000      3.089290000      4.472119000
H       -5.150429000      3.704383000      3.368584000
C        3.288658000      3.516079000     -3.478059000
H        3.330657000      4.597197000     -3.626231000
H        3.602680000      3.040798000     -4.409780000
H        2.255555000      3.233417000     -3.280837000
C        5.661662000      3.474984000     -2.592178000
H        5.761345000      4.561981000     -2.636497000
H        6.326749000      3.111187000     -1.806325000
H        6.006369000      3.066360000     -3.544638000
C        5.039823000     -2.466182000     -2.967096000
H        5.689431000     -2.011869000     -2.218291000
H        5.302275000     -3.523875000     -3.045873000
H        5.248966000     -1.990354000     -3.927379000
C        2.670391000     -2.853327000     -3.729433000
H        2.819988000     -2.260853000     -4.632999000
H        2.919804000     -3.888736000     -3.971336000
H        1.612566000     -2.802227000     -3.474155000
C        5.193554000     -2.307787000      2.847278000
H        5.324572000     -3.363525000      3.095166000
H        5.876479000     -2.071952000      2.034125000
H        5.486536000     -1.715351000      3.716507000
C        2.850674000     -2.363146000      3.699167000
H        3.114608000     -1.704715000      4.528917000
H        1.795425000     -2.231566000      3.488081000
H        3.006953000     -3.388782000      4.038608000
C       -5.393048000     -3.989016000     -0.866930000
H       -5.136849000     -4.991184000     -1.216983000
H       -5.632518000     -4.055773000      0.196076000
H       -6.290266000     -3.665949000     -1.398962000
C       -3.945659000     -2.864902000     -2.616669000
H       -3.637933000     -3.817238000     -3.052685000
H       -4.842348000     -2.532505000     -3.143950000
H       -3.159221000     -2.133660000     -2.799416000
C       -6.640297000      0.263064000     -1.428072000
H       -6.875256000     -0.637114000     -2.001047000
H       -6.658945000      0.000128000     -0.370773000
H       -7.430539000      0.995684000     -1.608293000
C       -5.265645000      1.080035000     -3.368743000
H       -6.101979000      1.709490000     -3.680729000
H       -4.336852000      1.552411000     -3.685452000
H       -5.358055000      0.129685000     -3.897543000
C        2.562281000      2.232508000      2.423819000
H        2.210331000      1.311617000      1.957017000
C       -0.784977000     -2.186719000      2.631905000
H       -0.052172000     -2.868208000      3.070470000
C       -0.012878000     -0.946906000      2.162078000
H       -0.646703000     -0.228745000      1.648995000
H        0.442262000     -0.439441000      3.015337000
H        0.776412000     -1.223816000      1.465565000
C       -1.766661000     -1.857733000      3.764532000
H       -2.352125000     -2.733931000      4.050959000
H       -1.206321000     -1.525664000      4.641182000
H       -2.455452000     -1.059439000      3.500345000
C        1.419630000      2.722567000      3.315488000
H        1.105272000      1.919500000      3.984873000
H        1.720374000      3.567848000      3.938703000
H        0.558866000      3.020676000      2.719038000
C        3.798388000      1.897083000      3.274055000
H        4.605447000      1.477954000      2.673325000
H        4.177301000      2.794181000      3.769583000
H        3.541253000      1.167009000      4.045580000
148
TS-2 (Dipp) B3LYP-D3(BJ)/def2tzvp PCM(Toluene)
N       -3.203286000      1.128485000      0.851204000
N       -3.608060000     -0.984011000      0.639396000
N        3.456314000      1.086450000      0.316065000
N        3.513686000     -1.072689000      0.607072000
C       -2.766846000      0.007298000      0.213650000
C       -4.281056000      0.837628000      1.667794000
H       -4.755688000      1.591564000      2.265664000
C       -4.541094000     -0.475112000      1.527681000
H       -5.295733000     -1.097248000      1.969359000
C        2.698010000     -0.059503000      0.122648000
C        4.680370000      0.774669000      0.892007000
H        5.401000000      1.535777000      1.125704000
C        4.717116000     -0.555541000      1.074559000
H        5.478850000     -1.188375000      1.489473000
C        3.145031000      2.405215000     -0.175205000
C        2.630575000      3.387637000      0.682064000
C        3.402090000      2.675046000     -1.535029000
C        2.265997000      4.611956000      0.113524000
C        3.035383000      3.917026000     -2.041955000
C        2.442473000      4.872597000     -1.231422000
H        1.835137000      5.372706000      0.753390000
H        3.202900000      4.138407000     -3.086362000
H        2.132868000      5.823308000     -1.647343000
C        3.305009000     -2.487269000      0.431374000
C        3.698061000     -3.060831000     -0.795535000
C        2.756840000     -3.264787000      1.462601000
C        3.459203000     -4.417924000     -0.996444000
C        2.524239000     -4.617833000      1.198209000
C        2.855170000     -5.190115000     -0.016711000
H        3.739680000     -4.875637000     -1.934592000
H        2.079546000     -5.228999000      1.974570000
H        2.655274000     -6.239107000     -0.196815000
C       -2.709537000      2.478496000      0.693767000
C       -1.774428000      2.978912000      1.605455000
C       -3.258002000      3.257612000     -0.341167000
C       -1.329285000      4.287532000      1.401468000
C       -2.783986000      4.557486000     -0.486662000
C       -1.813655000      5.064109000      0.365256000
H       -0.590075000      4.697223000      2.078152000
H       -3.163948000      5.178161000     -1.285320000
H       -1.438736000      6.069593000      0.220931000
C       -3.745106000     -2.313838000      0.080345000
C       -3.218823000     -3.424036000      0.761140000
C       -4.467633000     -2.434773000     -1.123171000
C       -3.403543000     -4.675273000      0.168612000
C       -4.615670000     -3.711631000     -1.661414000
C       -4.083145000     -4.822232000     -1.028484000
H       -2.996164000     -5.548798000      0.661946000
H       -5.151726000     -3.839436000     -2.590378000
H       -4.201946000     -5.805042000     -1.466925000
C       -4.365884000      2.733715000     -1.243440000
H       -4.231148000      1.657153000     -1.336003000
C       -5.123242000     -1.242230000     -1.808470000
H       -4.485630000     -0.374747000     -1.645190000
C        2.509647000      3.318274000      2.200884000
H        1.637649000      3.933328000      2.440478000
C        2.479441000     -2.813129000      2.890762000
H        1.708373000     -3.496530000      3.255866000
C       -5.746239000      2.993539000     -0.614365000
H       -5.843274000      2.539198000      0.370553000
H       -5.919183000      4.066960000     -0.508720000
H       -6.534010000      2.583728000     -1.250151000
C       -4.336141000      3.306750000     -2.664302000
H       -3.351264000      3.201892000     -3.115647000
H       -5.054707000      2.769790000     -3.286499000
H       -4.618790000      4.361516000     -2.680943000
C        2.278338000      1.952853000      2.838962000
H        3.204703000      1.388277000      2.917163000
H        1.893301000      2.082117000      3.852958000
H        1.568021000      1.358596000      2.273596000
C        1.952335000     -1.394549000      3.088351000
H        1.467418000     -1.317480000      4.063929000
H        2.760219000     -0.670226000      3.068089000
H        1.232724000     -1.114552000      2.323589000
C        3.727041000     -3.046750000      3.761815000
H        3.506002000     -2.819931000      4.807532000
H        4.071317000     -4.080226000      3.698768000
H        4.544957000     -2.396459000      3.444989000
C        4.415305000     -2.258727000     -1.868138000
H        4.151295000     -1.214088000     -1.732141000
C        4.005816000     -2.642423000     -3.294314000
H        4.412326000     -1.914749000     -3.999047000
H        4.394458000     -3.622885000     -3.577854000
H        2.922982000     -2.648793000     -3.408166000
C        5.939030000     -2.381817000     -1.699138000
H        6.263193000     -2.047753000     -0.713544000
H        6.257391000     -3.419127000     -1.827957000
H        6.451871000     -1.772565000     -2.446813000
C       -2.437757000     -3.399541000      2.071617000
H       -2.290390000     -4.454489000      2.316385000
C       -1.040734000     -2.789686000      1.925258000
H       -0.439140000     -3.334996000      1.198714000
H       -1.077070000     -1.753545000      1.601993000
H       -0.526009000     -2.823370000      2.885995000
C       -3.184824000     -2.799213000      3.271908000
H       -3.197939000     -1.711827000      3.249980000
H       -4.215415000     -3.156024000      3.322723000
H       -2.680705000     -3.097041000      4.193512000
C       -1.266590000      2.273723000      2.857913000
H       -0.305524000      2.745191000      3.067184000
C       -2.176483000      2.591644000      4.057960000
H       -1.735156000      2.199955000      4.977397000
H       -2.318497000      3.666912000      4.176279000
H       -3.158940000      2.131073000      3.940698000
C       -0.997781000      0.771300000      2.767965000
H       -0.365175000      0.469549000      3.603059000
H       -1.912754000      0.186322000      2.836881000
H       -0.481630000      0.510871000      1.843861000
C        4.129500000      1.681529000     -2.424438000
H        3.916572000      0.686558000     -2.047359000
C        5.649395000      1.901552000     -2.336519000
H        6.174839000      1.159854000     -2.942994000
H        5.916308000      2.894630000     -2.706133000
H        6.010493000      1.813845000     -1.311545000
C        3.672135000      1.708113000     -3.885840000
H        4.108738000      0.861787000     -4.419713000
H        2.588983000      1.630824000     -3.965247000
H        3.997363000      2.617238000     -4.396624000
C        3.726904000      4.004299000      2.848084000
H        3.858216000      5.021893000      2.478022000
H        3.607892000      4.044183000      3.933650000
H        4.641164000      3.446969000      2.631483000
C       -5.269167000     -1.401074000     -3.326086000
H       -6.043848000     -2.126784000     -3.583118000
H       -5.563628000     -0.444613000     -3.761154000
H       -4.335248000     -1.708539000     -3.792251000
C       -6.506347000     -0.949854000     -1.198883000
H       -7.174946000     -1.799835000     -1.353280000
H       -6.455945000     -0.748139000     -0.130963000
H       -6.950469000     -0.076613000     -1.681151000
B       -0.011877000     -1.426152000     -2.649764000
H        0.117943000     -2.353685000     -3.380209000
B       -0.147184000      0.303549000     -3.013730000
H        0.058317000      0.736323000     -4.106493000
B       -1.552181000     -0.628010000     -2.511194000
H       -2.462048000     -1.060425000     -3.132788000
B        1.293472000     -0.369521000     -2.170309000
H        2.281182000     -0.501608000     -2.804723000
H       -1.363524000     -2.439821000     -0.943040000
H       -1.870537000      1.996949000     -2.230080000
B       -1.566270000     -0.091775000     -0.797946000
B        0.318726000      1.001669000     -1.190144000
H        0.571957000      2.162116000     -1.095758000
C        0.659581000     -1.518246000     -1.057459000
H        1.098615000     -2.500520000     -0.955778000
B        1.294927000     -0.171473000     -0.478224000
C       -0.890316000     -1.496642000     -1.162680000
B       -1.276883000      1.011523000     -1.967095000
148
INT-2 (Dipp) B3LYP-D3(BJ)/def2tzvp PCM(Toluene)
N        2.638348000     -1.639690000      1.074440000
N        3.843628000      0.113252000      0.724388000
N       -3.583099000     -0.443982000     -0.199140000
N       -3.276395000      1.689893000      0.129184000
B        0.580385000      1.884412000     -2.387572000
H        0.634296000      2.932853000     -2.941724000
B        0.544899000      0.268183000     -3.068740000
H        0.398848000      0.101956000     -4.239824000
B        1.976580000      0.860055000     -2.243478000
H        3.012851000      1.257823000     -2.654628000
B       -0.883034000      0.938776000     -2.174970000
H       -1.809018000      1.267419000     -2.840667000
H        1.866865000      2.366172000     -0.394274000
H        1.971213000     -1.795037000     -2.432458000
B        1.619773000      0.019862000     -0.676317000
B       -0.128134000     -0.689019000     -1.297265000
H       -0.548391000     -1.797762000     -1.404224000
C       -0.243220000      1.818859000     -0.851159000
H       -0.552503000      2.829999000     -0.641601000
B       -1.085415000      0.484179000     -0.544252000
C        2.667367000     -0.479161000      0.374517000
C        3.774298000     -1.766755000      1.859010000
H        3.925300000     -2.614855000      2.498831000
C        4.527809000     -0.674056000      1.638797000
H        5.485625000     -0.383262000      2.026619000
C       -2.582882000      0.532145000     -0.192944000
C       -4.825542000      0.141007000      0.033709000
H       -5.727160000     -0.434863000      0.015859000
C       -4.636384000      1.447144000      0.249714000
H       -5.330280000      2.234111000      0.476851000
C        1.274152000      1.582210000     -0.836300000
B        1.436722000     -0.793239000     -2.096055000
C       -3.500711000     -1.874523000     -0.399871000
C       -3.873082000     -2.746051000      0.648544000
C       -3.196464000     -2.368894000     -1.681635000
C       -3.779697000     -4.118834000      0.414396000
C       -3.098820000     -3.748065000     -1.850305000
C       -3.364983000     -4.618617000     -0.807064000
H       -4.044243000     -4.809137000      1.203599000
H       -2.832006000     -4.146379000     -2.818504000
H       -3.280510000     -5.688140000     -0.956036000
C       -2.783107000      3.032771000      0.250038000
C       -3.026194000      3.933001000     -0.800399000
C       -2.131458000      3.421193000      1.428382000
C       -2.621542000      5.256404000     -0.627012000
C       -1.738135000      4.752757000      1.547299000
C       -1.985236000      5.666462000      0.533965000
H       -2.797913000      5.973412000     -1.417743000
H       -1.231434000      5.079252000      2.446255000
H       -1.674590000      6.697792000      0.646213000
C        1.628618000     -2.664638000      0.995048000
C        0.488234000     -2.535417000      1.797617000
C        1.860044000     -3.760287000      0.152605000
C       -0.445072000     -3.565610000      1.732948000
C        0.893866000     -4.765256000      0.136478000
C       -0.245901000     -4.666990000      0.915209000
H       -1.353059000     -3.505930000      2.307826000
H        1.027272000     -5.624853000     -0.505333000
H       -0.998505000     -5.442754000      0.872593000
C        4.478686000      1.233639000      0.071745000
C        4.321464000      2.516539000      0.609726000
C        5.278616000      0.962942000     -1.048489000
C        5.004268000      3.557906000     -0.017150000
C        5.944188000      2.039418000     -1.630954000
C        5.807855000      3.321773000     -1.122925000
H        4.907223000      4.566378000      0.358864000
H        6.567780000      1.874556000     -2.498748000
H        6.327239000      4.146165000     -1.595290000
C        3.113264000     -3.888024000     -0.698573000
H        3.514135000     -2.886285000     -0.850384000
C        5.458265000     -0.445201000     -1.595353000
H        4.627537000     -1.051611000     -1.237472000
C       -4.506460000     -2.289150000      1.960378000
H       -4.246304000     -1.243841000      2.129063000
C       -1.824466000      2.442589000      2.545271000
H       -2.129016000      1.453299000      2.214029000
C        4.184619000     -4.728996000      0.015673000
H        4.461131000     -4.307368000      0.981631000
H        3.821201000     -5.745133000      0.185226000
H        5.088065000     -4.789491000     -0.595279000
C        2.833732000     -4.472586000     -2.088703000
H        2.014647000     -3.950153000     -2.579502000
H        3.723604000     -4.374971000     -2.713505000
H        2.587641000     -5.535102000     -2.036360000
C       -6.043325000     -2.407166000      1.871337000
H       -6.329043000     -3.458667000      1.799206000
H       -6.509290000     -1.989722000      2.766645000
H       -6.464498000     -1.903099000      1.004550000
C       -2.616725000      2.772948000      3.817156000
H       -2.417943000      2.029985000      4.593231000
H       -2.340918000      3.752938000      4.212973000
H       -3.690493000      2.780269000      3.620465000
C       -0.316539000      2.386633000      2.821671000
H       -0.091823000      1.651775000      3.595984000
H        0.226353000      2.110842000      1.917966000
H        0.056011000      3.350406000      3.169905000
C       -3.690935000      3.514539000     -2.101798000
H       -3.746667000      2.426915000     -2.116558000
C       -2.867397000      3.937707000     -3.326091000
H       -3.305461000      3.512652000     -4.231384000
H       -2.852693000      5.023090000     -3.444976000
H       -1.840525000      3.583502000     -3.249986000
C       -5.122450000      4.064454000     -2.196406000
H       -5.739143000      3.732287000     -1.360092000
H       -5.119065000      5.156985000     -2.195976000
H       -5.597440000      3.729087000     -3.120875000
C        3.474429000      2.764970000      1.848404000
H        2.712329000      1.984601000      1.891558000
C        4.330070000      2.650213000      3.120942000
H        4.806876000      1.673018000      3.199343000
H        5.115127000      3.409749000      3.123662000
H        3.711638000      2.795629000      4.009222000
C        2.745548000      4.112573000      1.820994000
H        3.443124000      4.950500000      1.866158000
H        2.135225000      4.225899000      0.924329000
H        2.088936000      4.192027000      2.686850000
C        0.292084000     -1.332200000      2.708701000
H        0.652269000     -0.453930000      2.170104000
C       -1.172489000     -1.075689000      3.052256000
H       -1.267996000     -0.136205000      3.592324000
H       -1.786334000     -1.020486000      2.154901000
H       -1.564442000     -1.851887000      3.707380000
C        1.098100000     -1.471796000      4.011979000
H        0.947642000     -0.592488000      4.642622000
H        0.765491000     -2.349357000      4.571551000
H        2.166798000     -1.570540000      3.833152000
C       -3.126811000     -1.448655000     -2.884428000
H       -2.711588000     -0.502728000     -2.560928000
C       -4.551893000     -1.171257000     -3.396784000
H       -4.518525000     -0.472565000     -4.235879000
H       -5.029098000     -2.093140000     -3.739195000
H       -5.179856000     -0.732987000     -2.619411000
C       -2.238056000     -1.956229000     -4.020608000
H       -2.128074000     -1.172175000     -4.770881000
H       -1.241996000     -2.206960000     -3.658828000
H       -2.666684000     -2.829747000     -4.518434000
C       -4.065513000     -3.088326000      3.196087000
H       -2.987560000     -3.172018000      3.276542000
H       -4.432112000     -2.597318000      4.099453000
H       -4.478213000     -4.098314000      3.187959000
C        5.418622000     -0.517238000     -3.126127000
H        6.279855000     -0.021442000     -3.578294000
H        5.441631000     -1.562361000     -3.440592000
H        4.510163000     -0.065132000     -3.518734000
C        6.761085000     -1.066888000     -1.065150000
H        7.626225000     -0.502427000     -1.420457000
H        6.791671000     -1.078138000      0.024616000
H        6.859535000     -2.096381000     -1.416136000
148
TS-3 (Dipp) B3LYP-D3(BJ)/def2tzvp PCM(Toluene)
N       -3.004410000     -1.357935000      0.990767000
N       -3.675724000      0.559330000      0.276521000
N        3.011230000      1.472389000      0.801448000
N        3.759002000     -0.452535000      0.152210000
B        0.206560000     -1.397981000     -2.750637000
H        0.579760000     -2.307088000     -3.418847000
B       -0.296652000      0.135093000     -3.285492000
H       -0.168215000      0.451943000     -4.427491000
B       -1.471665000     -0.893677000     -2.532388000
H       -2.379985000     -1.475654000     -3.032096000
B        1.095584000      0.071904000     -2.163736000
H        2.106700000      0.415713000     -2.671224000
H       -0.908266000     -2.642721000     -1.007001000
H       -2.037827000      1.728555000     -2.306008000
B       -1.436079000     -0.297303000     -0.841520000
B       -0.060498000      0.949702000     -0.760706000
H       -0.097609000      2.125988000     -0.577829000
C        0.903274000     -1.372263000     -1.146147000
H        1.547164000     -2.238460000     -1.140337000
B        1.226386000     -0.001437000     -0.433109000
C       -2.672485000     -0.356624000      0.123956000
C       -4.172065000     -1.059799000      1.673787000
H       -4.585307000     -1.732984000      2.401217000
C       -4.588095000      0.138663000      1.228399000
H       -5.451030000      0.726892000      1.476629000
C        2.630452000      0.338117000      0.132759000
C        4.322697000      1.367388000      1.247333000
H        4.792318000      2.162957000      1.794933000
C        4.784377000      0.171024000      0.847715000
H        5.742282000     -0.296397000      0.976928000
C       -0.600043000     -1.637330000     -1.237076000
B       -1.320955000      0.802902000     -2.132838000
C        4.018715000     -1.642345000     -0.622913000
C        4.546300000     -1.493501000     -1.916108000
C        3.809155000     -2.896668000     -0.036263000
C        4.823854000     -2.655838000     -2.634656000
C        4.111993000     -4.026118000     -0.794750000
C        4.605308000     -3.908548000     -2.084857000
H        5.219651000     -2.578988000     -3.637836000
H        3.957588000     -5.010321000     -0.375222000
H        4.824362000     -4.797812000     -2.662631000
C        2.346632000      2.748103000      0.911225000
C        1.854955000      3.137829000      2.161453000
C        2.393210000      3.622689000     -0.184704000
C        1.486067000      4.472422000      2.325735000
C        1.982928000      4.937900000      0.024060000
C        1.559286000      5.368318000      1.272295000
H        1.121750000      4.809464000      3.287594000
H        2.012452000      5.639090000     -0.799051000
H        1.263960000      6.399956000      1.417497000
C       -3.967844000      1.727793000     -0.519457000
C       -4.709101000      1.552194000     -1.695353000
C       -3.580556000      2.980816000     -0.040144000
C       -5.084053000      2.699342000     -2.389532000
C       -3.976505000      4.097359000     -0.775806000
C       -4.724506000      3.959339000     -1.934535000
H       -5.653013000      2.607460000     -3.304490000
H       -3.692721000      5.085871000     -0.442981000
H       -5.020728000      4.838773000     -2.492793000
C       -2.369200000     -2.633872000      1.198784000
C       -2.747546000     -3.706313000      0.375601000
C       -1.504272000     -2.775800000      2.285801000
C       -2.234383000     -4.962313000      0.688543000
C       -1.033605000     -4.058943000      2.565988000
C       -1.394254000     -5.140015000      1.779900000
H       -2.495493000     -5.814052000      0.075790000
H       -0.371218000     -4.209607000      3.407372000
H       -1.012043000     -6.126471000      2.010717000
C        1.698579000      2.160886000      3.312822000
H        1.980708000      1.172047000      2.951915000
C        3.309230000     -3.033963000      1.389474000
H        2.806388000     -2.104678000      1.654013000
C       -1.075524000     -1.600564000      3.146572000
H       -1.503381000     -0.691488000      2.723600000
C       -2.777930000      3.131613000      1.238898000
H       -2.247789000      2.192362000      1.407060000
C        2.293094000     -4.165691000      1.555666000
H        2.733426000     -5.142968000      1.350820000
H        1.927984000     -4.188283000      2.582028000
H        1.434772000     -4.029991000      0.898141000
C        4.490217000     -3.216837000      2.356491000
H        5.031971000     -4.138700000      2.132227000
H        5.195566000     -2.387554000      2.287430000
H        4.134194000     -3.273102000      3.387685000
C        0.447613000     -1.431368000      3.119013000
H        0.787301000     -1.217421000      2.105188000
H        0.746692000     -0.604649000      3.761009000
H        0.955789000     -2.326222000      3.479052000
C       -1.601418000     -1.736478000      4.582150000
H       -2.689065000     -1.828867000      4.599468000
H       -1.182704000     -2.616542000      5.075136000
H       -1.325691000     -0.858935000      5.170558000
C       -3.697335000      3.381743000      2.445510000
H       -4.421787000      2.578513000      2.580944000
H       -3.107167000      3.459959000      3.361443000
H       -4.250552000      4.315161000      2.316961000
C       -1.720033000      4.229733000      1.144485000
H       -1.110468000      4.227172000      2.045072000
H       -1.058006000      4.071384000      0.294736000
H       -2.167872000      5.221866000      1.057904000
C        0.230107000      2.082291000      3.756430000
H       -0.404760000      1.758695000      2.930968000
H        0.115018000      1.372285000      4.577414000
H       -0.133506000      3.049555000      4.107557000
C        2.617841000      2.508059000      4.491200000
H        2.371220000      3.485889000      4.910395000
H        2.515046000      1.766579000      5.286591000
H        3.664469000      2.531118000      4.182369000
C        2.915230000      3.192364000     -1.543019000
H        2.929145000      2.107532000     -1.564690000
C        4.884915000     -0.137315000     -2.512614000
H        4.316184000      0.617663000     -1.974652000
C       -3.691636000     -3.517468000     -0.801430000
H       -3.653447000     -2.469005000     -1.092279000
C       -5.092999000      0.176380000     -2.212066000
H       -4.430460000     -0.549851000     -1.745304000
C       -3.280159000     -4.322366000     -2.038656000
H       -3.389299000     -5.397171000     -1.881153000
H       -3.917451000     -4.047592000     -2.880660000
H       -2.248458000     -4.115294000     -2.321948000
C       -5.139234000     -3.840082000     -0.398565000
H       -5.232388000     -4.888565000     -0.106175000
H       -5.469786000     -3.224231000      0.438497000
H       -5.815080000     -3.658379000     -1.236791000
C       -6.534661000     -0.179385000     -1.817984000
H       -6.672886000     -0.149791000     -0.736084000
H       -7.241691000      0.521252000     -2.268350000
H       -6.786188000     -1.184922000     -2.162652000
C       -4.885176000      0.037851000     -3.724103000
H       -5.033965000     -1.001730000     -4.022120000
H       -5.594182000      0.646424000     -4.288972000
H       -3.873609000      0.327758000     -4.004890000
C        6.378196000      0.175813000     -2.316612000
H        6.995688000     -0.555423000     -2.843283000
H        6.611023000      1.166513000     -2.712662000
H        6.660707000      0.159263000     -1.263844000
C        4.510823000     -0.016347000     -3.994799000
H        3.477979000     -0.312818000     -4.169585000
H        4.625060000      1.020330000     -4.317647000
H        5.160054000     -0.626576000     -4.625834000
C        4.353933000      3.685007000     -1.757312000
H        5.019783000      3.318427000     -0.973414000
H        4.736159000      3.331676000     -2.717620000
H        4.397585000      4.776715000     -1.755898000
C        1.994429000      3.622378000     -2.690039000
H        2.351172000      3.191853000     -3.627296000
H        0.979390000      3.262710000     -2.524250000
H        1.969759000      4.707607000     -2.810725000
148
INT-3 (Dipp) B3LYP-D3(BJ)/def2tzvp PCM(Toluene)
N       -3.226710000     -1.222711000      0.997353000
N       -3.750257000      0.741991000      0.275143000
N        3.263769000      1.290897000      0.762823000
N        3.813957000     -0.663899000      0.033954000
B        0.642090000     -1.046072000     -2.148105000
H        1.231768000     -1.828622000     -2.818729000
B       -0.051523000      0.233193000     -3.040310000
H        0.094025000      0.361286000     -4.215041000
B       -1.258656000     -0.651861000     -2.295975000
H       -2.118290000     -1.252875000     -2.854185000
B        0.756891000      1.020833000     -1.824410000
H        1.642630000      1.773589000     -2.068812000
H       -1.061097000     -2.536394000     -0.950885000
H       -1.701855000      1.972938000     -2.089747000
B       -1.420994000     -0.180340000     -0.576430000
B       -0.095874000      1.000778000     -0.285493000
H       -0.128994000      1.986360000      0.384900000
C        0.793753000     -1.496169000     -0.529606000
H        1.333114000     -2.426753000     -0.431086000
B        1.262547000     -0.075558000     -0.293473000
C       -2.782199000     -0.218797000      0.178822000
C       -4.432604000     -0.882694000      1.591111000
H       -4.940949000     -1.552331000      2.259177000
C       -4.756719000      0.342934000      1.142527000
H       -5.609979000      0.964760000      1.336250000
C        2.759927000      0.200667000      0.117986000
C        4.586199000      1.080419000      1.116646000
H        5.147808000      1.822029000      1.652124000
C        4.931718000     -0.136747000      0.657772000
H        5.863346000     -0.669140000      0.691636000
C       -0.623659000     -1.552851000     -0.853718000
B       -0.998396000      1.056576000     -1.817063000
C        2.665593000      2.589714000      0.979195000
C        1.907213000      2.804326000      2.135450000
C        2.991529000      3.615084000      0.080378000
C        1.514226000      4.111062000      2.408975000
C        2.546138000      4.900790000      0.388971000
C        1.828932000      5.150110000      1.546725000
H        0.942211000      4.321212000      3.301000000
H        2.773273000      5.717392000     -0.282661000
H        1.501351000      6.157019000      1.773564000
C       -2.683092000     -2.550420000      1.107991000
C       -1.644278000     -2.792173000      2.015347000
C       -3.246300000     -3.553466000      0.308479000
C       -1.173400000     -4.099421000      2.112014000
C       -2.741024000     -4.846349000      0.447148000
C       -1.714812000     -5.116720000      1.337472000
H       -0.368931000     -4.331008000      2.794440000
H       -3.149049000     -5.645820000     -0.157209000
H       -1.328526000     -6.124471000      1.426911000
C       -3.903990000      1.928597000     -0.529004000
C       -4.459140000      1.790259000     -1.809220000
C       -3.561088000      3.166260000      0.022548000
C       -4.698584000      2.956899000     -2.530464000
C       -3.820290000      4.303432000     -0.741949000
C       -4.388156000      4.201268000     -2.001811000
H       -5.120690000      2.893725000     -3.523833000
H       -3.567126000      5.279523000     -0.351820000
H       -4.578388000      5.095862000     -2.581862000
C        3.905657000     -1.868337000     -0.757945000
C        4.095550000     -1.737256000     -2.144163000
C        3.879682000     -3.105664000     -0.105146000
C        4.272648000     -2.911368000     -2.872548000
C        4.070828000     -4.247397000     -0.882771000
C        4.266135000     -4.151698000     -2.251106000
H        4.410661000     -2.857698000     -3.942835000
H        4.058232000     -5.221717000     -0.413318000
H        4.406357000     -5.049434000     -2.840192000
C        1.546219000      1.667105000      3.073503000
H        1.564455000      0.747706000      2.489068000
C        3.654215000     -3.227303000      1.392798000
H        3.274087000     -2.270248000      1.752944000
C       -4.357365000     -3.275318000     -0.691521000
H       -4.510886000     -2.198825000     -0.741500000
C       -1.083192000     -1.679282000      2.884229000
H       -1.175574000     -0.744747000      2.327485000
C       -4.791454000      0.430279000     -2.400185000
H       -4.167555000     -0.306823000     -1.899245000
C       -2.938658000      3.282407000      1.402236000
H       -2.496728000      2.313931000      1.641721000
C        3.832637000      3.386564000     -1.166008000
H        3.848384000      2.317359000     -1.370512000
C        4.145973000     -0.378847000     -2.828298000
H        3.479147000      0.288816000     -2.285508000
C       -1.811297000      4.316356000      1.452445000
H       -1.332667000      4.287743000      2.430943000
H       -1.050983000      4.109299000      0.701398000
H       -2.184826000      5.331469000      1.303074000
C       -4.001075000      3.601640000      2.466246000
H       -4.471912000      4.565675000      2.259050000
H       -4.786338000      2.846129000      2.498719000
H       -3.543238000      3.653565000      3.456802000
C        2.579027000      1.539729000      4.203659000
H        3.585258000      1.386810000      3.810277000
H        2.591175000      2.442844000      4.818492000
H        2.338053000      0.692880000      4.850503000
C        0.128340000      1.798476000      3.637262000
H       -0.105148000      0.936809000      4.261856000
H        0.014791000      2.684739000      4.263775000
H       -0.602085000      1.843760000      2.830806000
C        3.246318000      4.071937000     -2.407363000
H        3.793637000      3.751615000     -3.296246000
H        2.197564000      3.813570000     -2.543157000
H        3.332012000      5.158574000     -2.344903000
C        5.283320000      3.845840000     -0.945925000
H        5.319679000      4.918080000     -0.740644000
H        5.752372000      3.328069000     -0.109105000
H        5.880923000      3.650991000     -1.839018000
C        5.566192000      0.209849000     -2.770173000
H        5.930580000      0.302841000     -1.747536000
H        6.264523000     -0.422751000     -3.323308000
H        5.579045000      1.204537000     -3.220869000
C        3.642055000     -0.394439000     -4.274177000
H        3.570530000      0.631183000     -4.639527000
H        4.322464000     -0.932211000     -4.938387000
H        2.651545000     -0.840177000     -4.343406000
C       -3.987152000     -3.735180000     -2.107579000
H       -3.878803000     -4.820032000     -2.163451000
H       -4.771625000     -3.443662000     -2.809228000
H       -3.054822000     -3.277097000     -2.436425000
C       -5.681552000     -3.903206000     -0.232883000
H       -5.600670000     -4.991103000     -0.178650000
H       -5.972851000     -3.539051000      0.754016000
H       -6.481047000     -3.658218000     -0.935206000
C       -1.908338000     -1.560739000      4.176416000
H       -2.960333000     -1.368221000      3.963054000
H       -1.844919000     -2.484949000      4.756054000
H       -1.538207000     -0.744031000      4.798754000
C        0.402528000     -1.860176000      3.201454000
H        0.984941000     -1.918535000      2.283717000
H        0.765704000     -1.013190000      3.781110000
H        0.590466000     -2.756007000      3.795491000
C        4.972910000     -3.514534000      2.127371000
H        4.805644000     -3.570476000      3.205135000
H        5.395449000     -4.466878000      1.799360000
H        5.715885000     -2.738221000      1.940400000
C        2.605237000     -4.292129000      1.738212000
H        2.955811000     -5.296178000      1.493625000
H        2.393147000     -4.269723000      2.808317000
H        1.670294000     -4.119755000      1.205969000
C       -4.448362000      0.328401000     -3.889592000
H       -4.568653000     -0.704237000     -4.222287000
H       -5.102539000      0.950373000     -4.504234000
H       -3.414153000      0.620095000     -4.068749000
C       -6.260913000      0.061181000     -2.145166000
H       -6.496430000      0.066325000     -1.079887000
H       -6.928552000      0.768698000     -2.642742000
H       -6.474708000     -0.937690000     -2.532985000
148
TS-4 (Dipp) B3LYP-D3(BJ)/def2tzvp PCM(Toluene)
N       -3.282496000     -1.177265000      1.008399000
N       -3.776844000      0.781549000      0.248533000
N        3.301626000      1.243440000      0.767410000
N        3.809960000     -0.706197000     -0.005469000
B        0.673739000     -1.148463000     -1.997639000
H        1.251318000     -1.963409000     -2.639962000
B        0.200556000      0.325009000     -2.832926000
H        0.392620000      0.447980000     -4.004151000
B       -1.088295000     -0.629124000     -2.257087000
H       -1.861179000     -1.201951000     -2.956923000
B        0.728033000      1.292615000     -1.576613000
H        1.518536000      2.171913000     -1.664257000
H       -1.091352000     -2.518313000     -0.850791000
H       -1.704507000      1.936319000     -2.153792000
B       -1.446590000     -0.163049000     -0.551954000
B       -0.194469000      1.038056000     -0.181735000
H       -0.253899000      1.852342000      0.684450000
C        0.762094000     -1.464572000     -0.377423000
H        1.302016000     -2.372515000     -0.158231000
B        1.272050000     -0.049801000     -0.319700000
C       -2.821564000     -0.194142000      0.171735000
C       -4.482763000     -0.806861000      1.595755000
H       -5.003849000     -1.457386000      2.273033000
C       -4.787922000      0.415654000      1.125217000
H       -5.630726000      1.054774000      1.308806000
C        2.779572000      0.180284000      0.094625000
C        4.616746000      0.993928000      1.121481000
H        5.193366000      1.709665000      1.675543000
C        4.937009000     -0.218319000      0.632442000
H        5.857260000     -0.770560000      0.651838000
C       -0.641734000     -1.538221000     -0.797960000
B       -0.980343000      1.076913000     -1.769632000
C       -2.761479000     -2.512457000      1.133438000
C       -1.728198000     -2.765792000      2.045220000
C       -3.331462000     -3.509144000      0.331555000
C       -1.268195000     -4.076904000      2.139079000
C       -2.835910000     -4.806452000      0.466559000
C       -1.814249000     -5.087458000      1.358341000
H       -0.466394000     -4.317024000      2.821760000
H       -3.246763000     -5.600051000     -0.143838000
H       -1.434458000     -6.097985000      1.444168000
C       -3.909354000      1.952488000     -0.580383000
C       -4.416141000      1.789129000     -1.878749000
C       -3.593627000      3.201078000     -0.038460000
C       -4.640531000      2.942288000     -2.624938000
C       -3.836931000      4.324695000     -0.828853000
C       -4.361317000      4.198297000     -2.104546000
H       -5.024325000      2.860925000     -3.632263000
H       -3.605730000      5.308673000     -0.444128000
H       -4.540257000      5.081898000     -2.704683000
C        2.734893000      2.556646000      0.991831000
C        1.937987000      2.774200000      2.121581000
C        3.116646000      3.582960000      0.114859000
C        1.541087000      4.084187000      2.377750000
C        2.676957000      4.872269000      0.412105000
C        1.904389000      5.122275000      1.533932000
H        0.927674000      4.298025000      3.240252000
H        2.944243000      5.689637000     -0.243517000
H        1.573476000      6.130876000      1.748097000
C        3.874371000     -1.916626000     -0.792304000
C        4.053451000     -1.795957000     -2.180131000
C        3.843164000     -3.147979000     -0.127807000
C        4.228165000     -2.977160000     -2.897922000
C        4.027246000     -4.296618000     -0.896566000
C        4.222723000     -4.211976000     -2.265606000
H        4.359479000     -2.934117000     -3.969350000
H        4.010135000     -5.267127000     -0.419379000
H        4.360279000     -5.114707000     -2.847607000
C       -1.156106000     -1.657681000      2.913444000
H       -1.203884000     -0.731218000      2.337891000
C        1.546539000      1.638567000      3.051884000
H        1.463025000      0.737148000      2.443984000
C        3.618456000     -3.257561000      1.372138000
H        3.247560000     -2.294722000      1.727236000
C       -3.014917000      3.351397000      1.357349000
H       -2.639335000      2.374590000      1.665111000
C       -4.707289000      0.415001000     -2.460441000
H       -4.054672000     -0.297198000     -1.959256000
C        4.077277000     -0.443221000     -2.878947000
H        3.380841000      0.211755000     -2.356022000
C       -4.427992000     -3.219168000     -0.681045000
H       -4.640532000     -2.151925000     -0.662388000
C        4.006065000      3.346904000     -1.097565000
H        4.006768000      2.279164000     -1.313261000
C       -2.010165000     -1.487817000      4.181030000
H       -3.048713000     -1.262224000      3.938186000
H       -1.993419000     -2.403057000      4.777882000
H       -1.626974000     -0.673297000      4.798535000
C        0.312991000     -1.879100000      3.279816000
H        0.921488000     -1.989438000      2.384299000
H        0.688310000     -1.025049000      3.841345000
H        0.451350000     -2.759996000      3.909473000
C        0.182765000      1.852176000      3.713728000
H       -0.589745000      2.022365000      2.965552000
H       -0.090854000      0.970048000      4.291738000
H        0.192328000      2.695507000      4.406828000
C        2.630113000      1.404563000      4.116947000
H        3.597769000      1.181109000      3.666943000
H        2.746502000      2.290442000      4.745703000
H        2.358932000      0.565586000      4.761834000
C       -1.827906000      4.318909000      1.392546000
H       -1.391741000      4.329905000      2.391956000
H       -1.053076000      4.014067000      0.691244000
H       -2.130879000      5.341369000      1.158500000
C       -4.095578000      3.784907000      2.360199000
H       -3.675168000      3.858509000      3.365849000
H       -4.500579000      4.762980000      2.089746000
H       -4.925491000      3.077761000      2.392820000
C        3.498072000      4.055418000     -2.360396000
H        3.591046000      5.140077000     -2.278695000
H        4.093927000      3.741047000     -3.219782000
H        2.456781000      3.809514000     -2.560101000
C        5.454904000      3.773522000     -0.808202000
H        5.503980000      4.845072000     -0.602214000
H        5.873161000      3.248912000      0.050637000
H        6.089891000      3.564861000     -1.671813000
C        2.560283000     -4.310775000      1.728331000
H        2.904543000     -5.319944000      1.496295000
H        2.347425000     -4.273368000      2.797918000
H        1.625999000     -4.141112000      1.193805000
C        4.933913000     -3.554945000      2.108695000
H        5.345196000     -4.514039000      1.786347000
H        5.686408000     -2.789016000      1.918227000
H        4.765483000     -3.602912000      3.186626000
C        3.593032000     -0.495963000     -4.330360000
H        3.485537000      0.521188000     -4.709451000
H        4.301713000     -1.016567000     -4.978731000
H        2.620612000     -0.979645000     -4.403206000
C        5.478477000      0.188355000     -2.812126000
H        5.825931000      0.314658000     -1.787141000
H        6.203595000     -0.434522000     -3.341318000
H        5.468657000      1.172898000     -3.284486000
C       -6.162330000     -0.000789000     -2.193821000
H       -6.392999000      0.004489000     -1.127633000
H       -6.855199000      0.680727000     -2.693237000
H       -6.345350000     -1.008895000     -2.573241000
C       -4.372100000      0.311023000     -3.951279000
H       -4.457929000     -0.728773000     -4.271977000
H       -5.053507000      0.901608000     -4.567522000
H       -3.350804000      0.638595000     -4.142780000
C       -5.731086000     -3.943400000     -0.315528000
H       -6.520308000     -3.681085000     -1.023146000
H       -5.602678000     -5.027537000     -0.342563000
H       -6.067606000     -3.670511000      0.686581000
C       -3.982314000     -3.558326000     -2.109941000
H       -3.076824000     -3.014526000     -2.378409000
H       -3.788920000     -4.626674000     -2.225327000
H       -4.765015000     -3.282463000     -2.820023000
148
INT-4 (Dipp) B3LYP-D3(BJ)/def2tzvp PCM(Toluene)
N       -4.138310000      0.779997000      0.072050000
N       -3.651141000     -1.143374000      0.912469000
N        3.886796000     -0.882854000     -0.073873000
N        3.747990000      1.136274000      0.659187000
C       -0.630435000     -1.229638000     -0.387404000
H       -1.088134000     -2.207151000     -0.419402000
C        0.764935000     -1.197843000      0.065179000
H        1.198285000     -2.088518000      0.480135000
B       -0.901267000     -0.249216000     -1.778835000
H       -1.529077000     -0.657911000     -2.701347000
B        0.605402000      0.743626000     -1.804834000
H        1.132237000      1.129255000     -2.804624000
B        0.565605000      1.706361000     -0.335084000
H        1.157218000      2.738786000     -0.370532000
B       -1.610104000      0.102783000     -0.170031000
B        0.670203000     -1.030482000     -1.533228000
H        1.027838000     -1.839861000     -2.322698000
B        1.443868000      0.148600000     -0.228243000
B       -0.781388000      1.385759000      0.559059000
H       -1.220746000      2.036774000      1.456422000
C       -3.111649000     -0.111261000      0.199400000
C       -5.275112000      0.317751000      0.719124000
H       -6.188017000      0.882456000      0.724866000
C       -4.971756000     -0.883910000      1.244601000
H       -5.559485000     -1.584295000      1.808431000
C        3.015297000      0.156431000      0.067211000
C        5.131659000     -0.551627000      0.432101000
H        5.955888000     -1.238276000      0.393801000
C        5.043950000      0.709347000      0.892977000
H        5.773719000      1.355379000      1.343510000
B       -0.920195000      1.401544000     -1.227772000
H       -1.544369000      2.220201000     -1.827485000
C       -3.018107000     -2.402165000      1.190828000
C       -2.179259000     -2.513241000      2.303868000
C       -3.262986000     -3.465022000      0.309630000
C       -1.574093000     -3.749228000      2.528126000
C       -2.634359000     -4.679477000      0.579282000
C       -1.795993000     -4.820377000      1.675839000
H       -0.912806000     -3.871098000      3.375676000
H       -2.790331000     -5.519506000     -0.085008000
H       -1.308082000     -5.768784000      1.863353000
C       -4.161456000      1.969290000     -0.742083000
C       -4.339426000      1.816988000     -2.126271000
C       -4.065938000      3.218373000     -0.119977000
C       -4.441075000      2.977692000     -2.887906000
C       -4.175147000      4.348575000     -0.930606000
C       -4.363328000      4.231096000     -2.297507000
H       -4.569344000      2.905627000     -3.958632000
H       -4.102571000      5.331937000     -0.486288000
H       -4.439321000      5.120725000     -2.910452000
C        3.693870000     -2.138371000     -0.761979000
C        3.777257000     -2.143619000     -2.162472000
C        3.525990000     -3.299774000      0.001157000
C        3.708245000     -3.382488000     -2.795562000
C        3.459585000     -4.511546000     -0.684908000
C        3.555662000     -4.553359000     -2.067153000
H        3.760358000     -3.434107000     -3.873735000
H        3.327812000     -5.431640000     -0.131608000
H        3.501418000     -5.504168000     -2.582617000
C        3.412187000      2.528325000      0.857901000
C        3.820965000      3.423427000     -0.135386000
C        2.756439000      2.922214000      2.029341000
C        3.573252000      4.777697000      0.083592000
C        2.532250000      4.286263000      2.196107000
C        2.939569000      5.204972000      1.237850000
H        3.863184000      5.500557000     -0.667677000
H        2.016394000      4.641502000      3.075953000
H        2.746262000      6.259757000      1.388955000
C       -3.869520000      3.368515000      1.378977000
H       -3.520785000      2.410684000      1.764643000
C       -2.797449000      4.409338000      1.727507000
H       -3.127680000      5.422844000      1.490307000
H       -2.586230000      4.376061000      2.798535000
H       -1.869930000      4.210346000      1.192948000
C       -5.196828000      3.711302000      2.074411000
H       -5.584758000      4.666983000      1.713959000
H       -5.958768000      2.952446000      1.891033000
H       -5.052153000      3.790412000      3.154321000
C        2.294314000      1.905620000      3.060791000
H        1.964538000      1.020948000      2.511880000
C        1.094948000      2.388855000      3.879423000
H        0.757997000      1.590343000      4.540647000
H        1.352087000      3.240045000      4.513572000
H        0.265686000      2.668098000      3.229849000
C        3.444730000      1.496486000      3.995652000
H        4.290924000      1.083494000      3.446721000
H        3.800566000      2.358974000      4.564596000
H        3.104567000      0.738994000      4.705507000
C        4.457686000      2.972635000     -1.440358000
H        4.541068000      1.886974000     -1.430114000
C        5.878656000      3.528637000     -1.602161000
H        5.874196000      4.619396000     -1.652201000
H        6.517668000      3.234178000     -0.767109000
H        6.328431000      3.153418000     -2.523945000
C        3.570913000      3.334504000     -2.640148000
H        3.489752000      4.416812000     -2.760035000
H        4.000361000      2.926999000     -3.558441000
H        2.568365000      2.926908000     -2.516974000
C       -4.433032000      0.445667000     -2.777592000
H       -3.838074000     -0.242820000     -2.179903000
C       -3.841593000      0.405028000     -4.189415000
H       -3.786851000     -0.630011000     -4.531874000
H       -4.456219000      0.954472000     -4.905910000
H       -2.833716000      0.818346000     -4.203072000
C       -5.883396000     -0.064240000     -2.784240000
H       -6.301444000     -0.106086000     -1.778089000
H       -6.517679000      0.590095000     -3.387113000
H       -5.930268000     -1.069371000     -3.210267000
C        3.949176000     -0.859743000     -2.961831000
H        3.455843000     -0.059807000     -2.411037000
C       -4.137292000     -3.315823000     -0.925992000
H       -4.526547000     -2.299037000     -0.950795000
C       -1.921089000     -1.350754000      3.244104000
H       -2.395596000     -0.463872000      2.825863000
C        3.429012000     -3.269341000      1.519515000
H        3.241430000     -2.238370000      1.823422000
C        2.265840000     -4.116248000      2.056235000
H        2.437175000     -5.182202000      1.895140000
H        2.162105000     -3.959614000      3.131790000
H        1.318976000     -3.852719000      1.586049000
C        4.751079000     -3.716549000      2.163240000
H        4.981891000     -4.747978000      1.887815000
H        5.586826000     -3.091970000      1.846426000
H        4.682979000     -3.662914000      3.251880000
C        3.274875000     -0.901519000     -4.335766000
H        3.305247000      0.093229000     -4.782969000
H        3.782438000     -1.584741000     -5.020320000
H        2.230957000     -1.199790000     -4.249925000
C        5.436291000     -0.495007000     -3.105131000
H        5.926118000     -0.390219000     -2.136924000
H        5.966545000     -1.264867000     -3.670718000
H        5.542739000      0.452211000     -3.638285000
C       -2.552295000     -1.615092000      4.619248000
H       -3.624930000     -1.801660000      4.534251000
H       -2.098190000     -2.484640000      5.100175000
H       -2.406814000     -0.753681000      5.274597000
C       -0.425657000     -1.035169000      3.363724000
H       -0.005141000     -0.772889000      2.393411000
H       -0.284461000     -0.191059000      4.038085000
H        0.133506000     -1.882053000      3.768558000
C       -5.346921000     -4.259111000     -0.875670000
H       -5.035775000     -5.305773000     -0.884886000
H       -5.939738000     -4.093500000      0.026046000
H       -5.990625000     -4.094138000     -1.742171000
C       -3.326907000     -3.513716000     -2.215167000
H       -2.920799000     -4.525381000     -2.277488000
H       -3.966185000     -3.354627000     -3.086352000
H       -2.497139000     -2.809346000     -2.273655000
148
TS-5 (Dipp) B3LYP-D3(BJ)/def2tzvp PCM(Toluene)
N        3.954401000     -1.024921000      0.590291000
N        3.951345000      0.955929000     -0.276531000
N       -3.605563000      1.119118000      0.711917000
N       -4.074053000     -0.733257000     -0.288683000
C        3.124396000     -0.113927000     -0.021365000
C        5.245247000     -0.527145000      0.696336000
H        6.034985000     -1.107521000      1.135801000
C        5.244609000      0.704313000      0.154892000
H        6.026304000      1.432953000      0.045851000
C       -3.029443000      0.069947000      0.061565000
C       -4.984438000      0.975874000      0.749669000
H       -5.613716000      1.708147000      1.219442000
C       -5.273273000     -0.178074000      0.120384000
H       -6.212031000     -0.655778000     -0.085271000
C        3.553247000      2.222203000     -0.814154000
C        3.640056000      2.422718000     -2.198021000
C        3.090366000      3.203582000      0.070008000
C        3.263684000      3.671093000     -2.690600000
C        2.712444000      4.430719000     -0.473512000
C        2.801249000      4.664180000     -1.837922000
H        3.317168000      3.865886000     -3.753236000
H        2.339670000      5.210002000      0.178574000
H        2.502595000      5.623793000     -2.241499000
C        3.642570000     -2.380987000      0.944221000
C        3.085421000     -2.641151000      2.202322000
C        3.931174000     -3.386468000      0.015604000
C        2.830839000     -3.971757000      2.525714000
C        3.667060000     -4.702781000      0.390600000
C        3.122686000     -4.992951000      1.631590000
H        2.390732000     -4.217099000      3.482055000
H        3.869599000     -5.506689000     -0.305251000
H        2.912655000     -6.020540000      1.901619000
C       -2.966246000      2.287960000      1.260226000
C       -2.380202000      2.208310000      2.532384000
C       -3.002136000      3.464458000      0.503053000
C       -1.839225000      3.382601000      3.051479000
C       -2.447147000      4.610675000      1.072763000
C       -1.878038000      4.570980000      2.334781000
H       -1.366738000      3.370741000      4.022664000
H       -2.452550000      5.538749000      0.516399000
H       -1.446439000      5.468312000      2.760458000
C       -4.036456000     -1.970603000     -1.030399000
C       -4.020175000     -1.903552000     -2.429225000
C       -4.098553000     -3.176708000     -0.320582000
C       -4.071395000     -3.108403000     -3.126352000
C       -4.141387000     -4.352575000     -1.068391000
C       -4.128639000     -4.319687000     -2.454281000
H       -4.054004000     -3.101916000     -4.207156000
H       -4.181234000     -5.306606000     -0.561281000
H       -4.158534000     -5.245759000     -3.014988000
C        2.980784000      2.960480000      1.565410000
H        3.297596000      1.937783000      1.767664000
C        3.916475000      3.892333000      2.348761000
H        3.636790000      4.939496000      2.213447000
H        3.866343000      3.667831000      3.416443000
H        4.952726000      3.777499000      2.024597000
C        1.530994000      3.084327000      2.048514000
H        1.471094000      2.865675000      3.117031000
H        1.141198000      4.092373000      1.895121000
H        0.881053000      2.385881000      1.524528000
C        4.118691000      1.323051000     -3.130788000
H        4.044648000      0.378216000     -2.591862000
C        5.593571000      1.533344000     -3.506080000
H        6.229181000      1.562078000     -2.619321000
H        5.944052000      0.722634000     -4.148590000
H        5.724263000      2.474871000     -4.044954000
C        3.243848000      1.188360000     -4.382265000
H        3.331893000      2.058689000     -5.035778000
H        3.553930000      0.313550000     -4.957041000
H        2.195624000      1.059811000     -4.113067000
C        2.787027000     -1.515411000      3.178301000
H        2.574360000     -0.622132000      2.590434000
C        1.550733000     -1.778432000      4.042189000
H        1.715353000     -2.591772000      4.752402000
H        1.311310000     -0.884579000      4.619904000
H        0.686476000     -2.020898000      3.424127000
C        4.012486000     -1.220302000      4.058215000
H        4.269980000     -2.092620000      4.663987000
H        4.883757000     -0.957913000      3.456873000
H        3.805340000     -0.386624000      4.733409000
C        4.466180000     -3.081086000     -1.373498000
H        4.547161000     -1.999439000     -1.477594000
C        3.496627000     -3.560240000     -2.463250000
H        3.865476000     -3.264437000     -3.448040000
H        3.397469000     -4.647819000     -2.456550000
H        2.507794000     -3.125648000     -2.321491000
C        5.870934000     -3.666098000     -1.574897000
H        6.568194000     -3.289394000     -0.823692000
H        5.858499000     -4.755915000     -1.503565000
H        6.255988000     -3.399753000     -2.561741000
C       -4.166023000     -3.225177000      1.198013000
H       -3.746162000     -2.293208000      1.578039000
C       -2.345605000      0.901402000      3.311683000
H       -2.153115000      0.099553000      2.596480000
C       -1.222548000      0.843094000      4.350159000
H       -1.411448000      1.515625000      5.190377000
H       -1.151362000     -0.168979000      4.749721000
H       -0.259052000      1.096467000      3.910329000
C       -3.696334000      0.621463000      3.993296000
H       -3.929392000      1.406441000      4.716971000
H       -4.515358000      0.566827000      3.277682000
H       -3.656451000     -0.330755000      4.526540000
C       -5.624151000     -3.327416000      1.677800000
H       -6.082422000     -4.249303000      1.312267000
H       -5.664145000     -3.338586000      2.769352000
H       -6.230899000     -2.492116000      1.329088000
C       -3.342252000     -4.370953000      1.799084000
H       -3.295147000     -4.258780000      2.884141000
H       -3.794683000     -5.343116000      1.592510000
H       -2.324830000     -4.372337000      1.411851000
C       -3.983335000     -0.576899000     -3.169789000
H       -3.530717000      0.161246000     -2.508992000
C       -3.115448000     -0.619295000     -4.430980000
H       -3.563284000     -1.237233000     -5.212106000
H       -3.005345000      0.388940000     -4.834487000
H       -2.122276000     -1.004372000     -4.204594000
C       -5.407266000     -0.102271000     -3.502975000
H       -5.903304000     -0.811982000     -4.169265000
H       -6.018165000     -0.000877000     -2.604804000
H       -5.377561000      0.868898000     -4.002430000
C       -3.592039000      3.517319000     -0.898071000
H       -3.874684000      2.505851000     -1.189285000
C       -2.567218000      4.003267000     -1.933001000
H       -3.009736000      3.982973000     -2.931055000
H       -2.247445000      5.027456000     -1.731725000
H       -1.685897000      3.361924000     -1.942479000
C       -4.863415000      4.377804000     -0.929762000
H       -4.641374000      5.414945000     -0.669473000
H       -5.304239000      4.368333000     -1.928682000
H       -5.610456000      4.008974000     -0.224439000
C        0.775377000      0.915598000     -1.035529000
H        1.172138000      1.756736000     -1.582979000
C       -0.542647000      1.112456000     -0.358030000
H       -0.915560000      2.107007000     -0.204245000
B        0.807429000     -0.653805000     -1.771911000
H        1.399641000     -0.857672000     -2.780327000
B       -0.743486000     -1.414146000     -1.352054000
H       -1.250060000     -2.178725000     -2.105524000
B       -0.855820000     -1.620522000      0.401192000
H       -1.431858000     -2.499003000      0.945745000
B        1.611585000     -0.185436000     -0.265234000
B       -0.710797000      0.340295000     -1.764363000
H       -1.178058000      0.839939000     -2.732832000
B       -1.498230000     -0.190683000     -0.184115000
B        0.199166000     -0.414301000      0.904212000
H        0.318571000      0.017919000      1.997183000
B        0.685581000     -1.699320000     -0.323257000
H        1.305623000     -2.702983000     -0.212498000
148
INT-5 (Dipp) B3LYP-D3(BJ)/def2tzvp PCM(Toluene)
N        4.130847000     -0.968034000      0.447625000
N        3.921907000      1.079212000     -0.213655000
N       -3.736629000      1.195821000      0.383357000
N       -4.192067000     -0.752665000     -0.423285000
C        0.739895000      0.789289000     -0.961052000
H        1.003723000      1.628875000     -1.585227000
C       -0.396415000      0.882982000      0.113732000
H       -0.691477000      1.888184000      0.356139000
B        0.748604000     -0.813689000     -1.527298000
H        1.246361000     -1.085713000     -2.569654000
B       -0.770666000     -1.550096000     -0.943198000
H       -1.274045000     -2.395132000     -1.606614000
B       -0.851439000     -1.538937000      0.831133000
H       -1.247962000     -2.443566000      1.493861000
B        1.686966000     -0.216036000     -0.175494000
B       -0.747982000      0.166979000     -1.424277000
H       -1.300428000      0.747926000     -2.297793000
B       -1.640758000     -0.311293000     -0.006958000
B        0.303065000     -0.197771000      1.135710000
H        0.596866000      0.116937000      2.245732000
C        3.206867000     -0.077834000     -0.028601000
C        5.383199000     -0.379383000      0.534129000
H        6.238801000     -0.930481000      0.877606000
C        5.255002000      0.895278000      0.117654000
H        5.974178000      1.687952000      0.027700000
C       -3.153625000      0.037386000     -0.034684000
C       -5.113922000      1.137616000      0.217336000
H       -5.748862000      1.960705000      0.486768000
C       -5.395403000     -0.078550000     -0.287740000
H       -6.328041000     -0.531065000     -0.567664000
B        0.711478000     -1.631600000      0.108253000
H        1.311526000     -2.617847000      0.376190000
C        3.369628000      2.335931000     -0.631439000
C        3.450062000      2.685564000     -1.982718000
C        2.740333000      3.142120000      0.331115000
C        2.884848000      3.902560000     -2.368081000
C        2.179727000      4.338414000     -0.107707000
C        2.252199000      4.716633000     -1.442928000
H        2.923325000      4.203344000     -3.407015000
H        1.668544000      4.979803000      0.596324000
H        1.803400000      5.648876000     -1.762877000
C        3.915849000     -2.352857000      0.761266000
C        3.517243000     -2.690255000      2.060388000
C        4.134461000     -3.302883000     -0.240534000
C        3.389186000     -4.044288000      2.357850000
C        3.988814000     -4.645818000      0.106226000
C        3.628731000     -5.013351000      1.393171000
H        3.082085000     -4.347601000      3.349342000
H        4.149192000     -5.410574000     -0.642575000
H        3.517645000     -6.061185000      1.643467000
C       -3.088752000      2.318299000      1.009071000
C       -2.759764000      2.226413000      2.371306000
C       -2.841654000      3.460425000      0.240399000
C       -2.214715000      3.360070000      2.969302000
C       -2.301462000      4.569916000      0.891490000
C       -2.001652000      4.524061000      2.243015000
H       -1.938371000      3.332485000      4.013600000
H       -2.098493000      5.471541000      0.328567000
H       -1.575651000      5.391439000      2.731553000
C       -4.102304000     -2.078041000     -0.977998000
C       -4.008722000     -2.206910000     -2.367399000
C       -4.144437000     -3.173496000     -0.104894000
C       -3.996702000     -3.498721000     -2.890876000
C       -4.114696000     -4.442499000     -0.679323000
C       -4.050043000     -4.603630000     -2.056503000
H       -3.927437000     -3.641030000     -3.960975000
H       -4.134499000     -5.317922000     -0.045882000
H       -4.028080000     -5.600155000     -2.480041000
C        2.687698000      2.728981000      1.793280000
H        2.665195000      1.639957000      1.824990000
C        3.948873000      3.204362000      2.533257000
H        4.004884000      4.295798000      2.534462000
H        3.930561000      2.863082000      3.570707000
H        4.857728000      2.820001000      2.069693000
C        1.427121000      3.203745000      2.518281000
H        1.390363000      2.760323000      3.514887000
H        1.407122000      4.288870000      2.642785000
H        0.526971000      2.900708000      1.989242000
C        4.084650000      1.774308000     -3.019839000
H        4.402302000      0.860280000     -2.518187000
C        5.334025000      2.418269000     -3.637116000
H        6.067510000      2.673935000     -2.869913000
H        5.804991000      1.732676000     -4.344716000
H        5.080490000      3.333800000     -4.176027000
C        3.075279000      1.363457000     -4.101340000
H        2.729779000      2.227409000     -4.672891000
H        3.539308000      0.664733000     -4.800746000
H        2.206434000      0.873972000     -3.661112000
C        3.221339000     -1.624233000      3.101149000
H        3.008536000     -0.697124000      2.569700000
C        1.971433000     -1.941933000      3.929056000
H        2.122136000     -2.806416000      4.579368000
H        1.727404000     -1.089863000      4.566611000
H        1.116264000     -2.130791000      3.280877000
C        4.441996000     -1.384189000      4.002163000
H        4.696491000     -2.290059000      4.557891000
H        5.316533000     -1.090360000      3.418705000
H        4.234235000     -0.590278000      4.723362000
C        4.494827000     -2.913688000     -1.663789000
H        4.437389000     -1.828130000     -1.743432000
C        3.491758000     -3.487281000     -2.673810000
H        3.715757000     -3.115597000     -3.676199000
H        3.535943000     -4.577833000     -2.705976000
H        2.474309000     -3.192128000     -2.419647000
C        5.933307000     -3.326235000     -2.006840000
H        6.649626000     -2.874802000     -1.317446000
H        6.053071000     -4.410594000     -1.952024000
H        6.189919000     -3.010211000     -3.020489000
C       -4.240244000     -2.989357000      1.401890000
H       -3.724002000     -2.060771000      1.648073000
C       -2.987372000      0.946295000      3.160927000
H       -2.868500000      0.111065000      2.470731000
C       -1.951854000      0.726420000      4.267487000
H       -2.059826000      1.447198000      5.081206000
H       -2.083173000     -0.269736000      4.693195000
H       -0.939089000      0.788229000      3.870151000
C       -4.414345000      0.896712000      3.730037000
H       -4.573387000      1.711147000      4.441124000
H       -5.165709000      0.981120000      2.944384000
H       -4.580171000     -0.048305000      4.251861000
C       -5.705244000     -2.859301000      1.851697000
H       -6.260053000     -3.770562000      1.615659000
H       -5.756628000     -2.700434000      2.931251000
H       -6.208924000     -2.023152000      1.367771000
C       -3.547181000     -4.103367000      2.192271000
H       -3.505464000     -3.830020000      3.248273000
H       -4.090749000     -5.048294000      2.121936000
H       -2.527722000     -4.258528000      1.842593000
C       -3.924952000     -1.000693000     -3.287188000
H       -3.696488000     -0.127525000     -2.676655000
C       -2.790157000     -1.127830000     -4.310794000
H       -2.983505000     -1.925101000     -5.031259000
H       -2.690691000     -0.195476000     -4.870496000
H       -1.842791000     -1.331656000     -3.813706000
C       -5.272235000     -0.747889000     -3.980663000
H       -5.549342000     -1.597526000     -4.609002000
H       -6.072088000     -0.593794000     -3.253853000
H       -5.214923000      0.138788000     -4.616109000
C       -3.093712000      3.499011000     -1.256961000
H       -3.370004000      2.494660000     -1.578103000
C       -1.821369000      3.878362000     -2.028698000
H       -2.000008000      3.803486000     -3.103148000
H       -1.511135000      4.902608000     -1.813160000
H       -0.995875000      3.213600000     -1.776419000
C       -4.257615000      4.437240000     -1.604874000
H       -4.032974000      5.464696000     -1.309905000
H       -4.446441000      4.428860000     -2.680402000
H       -5.175447000      4.136494000     -1.095971000
148
TS-6 (Dipp) B3LYP-D3(BJ)/def2tzvp PCM(Toluene)
N        4.092821000     -0.860007000      0.726825000
N        3.887695000      1.182202000      0.065675000
N       -3.868183000      1.169594000      0.189893000
N       -4.177840000     -0.794623000     -0.634077000
C        0.863460000      0.674404000     -1.083869000
H        1.207623000      1.395551000     -1.809821000
C       -0.627143000      0.756980000      0.507855000
H       -0.730483000      1.821476000      0.658405000
B        0.755195000     -0.927107000     -1.380339000
H        1.159201000     -1.398183000     -2.393797000
B       -0.766598000     -1.578858000     -0.686481000
H       -1.291071000     -2.439679000     -1.312076000
B       -0.798601000     -1.529211000      1.039353000
H       -1.226336000     -2.358850000      1.778498000
B        1.662448000     -0.142707000     -0.034785000
B       -0.644474000      0.201593000     -1.230950000
H       -1.283837000      0.683811000     -2.111898000
B       -1.704525000     -0.280690000      0.150571000
B        0.426264000     -0.186803000      1.299755000
H        0.775224000      0.069840000      2.416442000
C        3.189910000      0.014988000      0.201283000
C        5.317888000     -0.242978000      0.926019000
H        6.155424000     -0.776381000      1.335066000
C        5.191646000      1.031853000      0.509279000
H        5.897609000      1.840462000      0.472320000
C       -3.218665000      0.013114000     -0.111182000
C       -5.205084000      1.088467000     -0.159005000
H       -5.882393000      1.905257000      0.007677000
C       -5.397748000     -0.141289000     -0.677655000
H       -6.276590000     -0.616624000     -1.071364000
B        0.735187000     -1.627580000      0.292656000
H        1.332435000     -2.602216000      0.606327000
C       -3.331921000      2.305880000      0.892850000
C       -3.310750000      2.263827000      2.292271000
C       -2.896231000      3.412351000      0.154467000
C       -2.855267000      3.401198000      2.958205000
C       -2.466673000      4.528886000      0.869825000
C       -2.449474000      4.525952000      2.256804000
H       -2.815703000      3.403218000      4.039570000
H       -2.125102000      5.404943000      0.334686000
H       -2.099986000      5.399070000      2.793347000
C       -4.012479000     -2.137565000     -1.130101000
C       -3.821951000     -2.310901000     -2.503663000
C       -4.079788000     -3.202084000     -0.220599000
C       -3.746571000     -3.619525000     -2.978502000
C       -3.984131000     -4.488223000     -0.746488000
C       -3.830237000     -4.695694000     -2.110750000
H       -3.599990000     -3.795385000     -4.035897000
H       -4.019308000     -5.341436000     -0.084448000
H       -3.758458000     -5.705501000     -2.495412000
C        3.414772000      2.371853000     -0.589078000
C        3.715690000      2.530040000     -1.946083000
C        2.659839000      3.299195000      0.143395000
C        3.242794000      3.681353000     -2.578294000
C        2.211504000      4.429360000     -0.535199000
C        2.499397000      4.619316000     -1.881271000
H        3.445077000      3.833252000     -3.630590000
H        1.613089000      5.163852000     -0.015398000
H        2.130094000      5.500998000     -2.390324000
C        3.910274000     -2.270382000      0.942630000
C        3.628599000     -2.717115000      2.235454000
C        4.047343000     -3.131170000     -0.155478000
C        3.544912000     -4.095145000      2.432016000
C        3.946426000     -4.497346000      0.092969000
C        3.708965000     -4.975443000      1.374945000
H        3.329991000     -4.481056000      3.419543000
H        4.040598000     -5.199180000     -0.723945000
H        3.632649000     -6.042323000      1.544884000
C       -3.738048000      1.038329000      3.082114000
H       -4.057759000      0.269973000      2.378982000
C       -2.860827000      3.410197000     -1.363934000
H       -3.051021000      2.391883000     -1.702637000
C        2.342606000      3.065525000      1.611064000
H        2.172177000      1.995264000      1.737021000
C        4.483975000      1.484421000     -2.740196000
H        4.798056000      0.695975000     -2.057514000
C        4.287436000     -2.600667000     -1.560601000
H        3.859768000     -1.599696000     -1.609975000
C        3.388456000     -1.755478000      3.385721000
H        3.271718000     -0.755927000      2.966527000
C       -4.253128000     -2.967128000      1.272493000
H       -3.724041000     -2.045647000      1.518599000
C       -3.670039000     -1.139788000     -3.459248000
H       -3.581139000     -0.228429000     -2.868262000
C       -4.937745000      1.344776000      3.989405000
H       -4.682558000      2.085727000      4.749832000
H       -5.781501000      1.730756000      3.413694000
H       -5.261827000      0.437349000      4.503160000
C       -2.561531000      0.455168000      3.877738000
H       -2.204677000      1.163375000      4.628927000
H       -2.875521000     -0.453432000      4.396096000
H       -1.731525000      0.198504000      3.219916000
C       -3.961368000      4.310590000     -1.943398000
H       -3.816428000      5.348973000     -1.636464000
H       -3.947397000      4.275706000     -3.034818000
H       -4.951266000      3.997128000     -1.605937000
C       -1.477972000      3.804046000     -1.900968000
H       -0.698268000      3.167966000     -1.484128000
H       -1.455894000      3.694856000     -2.986995000
H       -1.235961000      4.842879000     -1.667588000
C        1.066930000      3.768441000      2.078728000
H        0.229868000      3.572628000      1.412253000
H        0.791180000      3.406636000      3.070168000
H        1.198513000      4.851392000      2.148499000
C        3.526206000      3.473345000      2.504217000
H        4.435280000      2.928387000      2.251540000
H        3.732345000      4.541978000      2.403279000
H        3.294975000      3.269516000      3.552034000
C        4.587865000     -1.729908000      4.344382000
H        4.747586000     -2.713908000      4.791710000
H        5.506600000     -1.444569000      3.827993000
H        4.416516000     -1.015044000      5.152293000
C        2.086123000     -2.074299000      4.131656000
H        2.147537000     -3.029279000      4.658004000
H        1.887031000     -1.299236000      4.874762000
H        1.242866000     -2.106005000      3.442850000
C        3.575813000     -3.420898000     -2.640685000
H        2.517663000     -3.536813000     -2.408047000
H        3.656712000     -2.908563000     -3.601309000
H        4.018757000     -4.411955000     -2.760168000
C        5.790203000     -2.487427000     -1.861625000
H        6.262319000     -3.472537000     -1.837577000
H        5.948313000     -2.058852000     -2.854186000
H        6.298485000     -1.851728000     -1.135592000
C       -5.735494000     -2.784065000      1.639255000
H       -6.300760000     -3.690131000      1.408043000
H       -5.838361000     -2.583653000      2.708204000
H       -6.191838000     -1.954986000      1.099224000
C       -3.631072000     -4.068985000      2.135123000
H       -2.598153000     -4.259724000      1.847290000
H       -3.638163000     -3.759342000      3.181685000
H       -4.193567000     -5.003108000      2.067350000
C       -4.906337000     -0.994352000     -4.358236000
H       -5.041619000     -1.881700000     -4.980794000
H       -5.814742000     -0.858788000     -3.767815000
H       -4.798323000     -0.131714000     -5.019440000
C       -2.384880000     -1.249871000     -4.290815000
H       -2.423088000     -2.097656000     -4.977882000
H       -2.250834000     -0.345274000     -4.887755000
H       -1.515708000     -1.365898000     -3.644897000
C        3.594267000      0.823765000     -3.803461000
H        3.248747000      1.554050000     -4.538364000
H        4.156087000      0.052278000     -4.334964000
H        2.719674000      0.356188000     -3.350915000
C        5.758577000      2.070262000     -3.362626000
H        5.525953000      2.843769000     -4.097303000
H        6.401926000      2.514418000     -2.600508000
H        6.323657000      1.286848000     -3.871935000
148
2a-Dipp B3LYP-D3(BJ)/def2tzvp PCM(Toluene)
N       -4.093298000     -0.832742000     -0.594016000
N       -3.640928000      1.219651000     -0.131754000
N        3.640886000      1.219707000      0.131729000
N        4.093349000     -0.832663000      0.593995000
C       -0.829602000      0.201318000      1.300501000
H       -1.347439000      0.737760000      2.084507000
C        0.829683000      0.201128000     -1.300697000
H        1.347560000      0.737476000     -2.084742000
B       -0.808981000     -1.483503000      1.236338000
H       -1.328355000     -2.210521000      2.021906000
B        0.761861000     -1.819959000      0.503922000
H        1.345642000     -2.782525000      0.889742000
B        0.809008000     -1.483683000     -1.236359000
H        1.328344000     -2.210754000     -2.021904000
B       -1.569006000     -0.341560000      0.083999000
B        0.567399000     -0.353725000      1.518092000
H        1.169770000     -0.250922000      2.547856000
B        1.569056000     -0.341628000     -0.084135000
B       -0.567352000     -0.353865000     -1.518230000
H       -1.169709000     -0.251082000     -2.548000000
C       -3.091374000     -0.023519000     -0.168408000
C       -5.240712000     -0.099592000     -0.848393000
H       -6.143206000     -0.567389000     -1.194297000
C       -4.957633000      1.185657000     -0.557082000
H       -5.559176000      2.073605000     -0.605500000
C        3.091402000     -0.023496000      0.168350000
C        4.957587000      1.185775000      0.557081000
H        5.559105000      2.073742000      0.605474000
C        5.240712000     -0.099454000      0.848429000
H        6.143213000     -0.567202000      1.194378000
B       -0.761850000     -1.819997000     -0.503904000
H       -1.345648000     -2.782626000     -0.889543000
C        3.016126000      2.437843000     -0.322585000
C        3.178338000      2.798838000     -1.667763000
C        2.345077000      3.237061000      0.608810000
C        2.662972000      4.030865000     -2.064378000
C        1.840282000      4.455898000      0.156248000
C        2.005307000      4.852587000     -1.161001000
H        2.764698000      4.347068000     -3.093457000
H        1.306521000      5.097584000      0.843025000
H        1.604448000      5.802714000     -1.491908000
C        4.073993000     -2.271796000      0.689424000
C        3.935547000     -2.849172000      1.954293000
C        4.247168000     -3.020615000     -0.485259000
C        4.015575000     -4.239020000      2.035724000
C        4.302716000     -4.405305000     -0.347506000
C        4.198000000     -5.008070000      0.899119000
H        3.914156000     -4.722941000      2.997811000
H        4.423558000     -5.026143000     -1.223450000
H        4.246195000     -6.086992000      0.979343000
C       -3.016217000      2.437826000      0.322523000
C       -3.178460000      2.798839000      1.667691000
C       -2.345188000      3.237055000     -0.608884000
C       -2.663163000      4.030902000      2.064287000
C       -1.840467000      4.455931000     -0.156338000
C       -2.005533000      4.852641000      1.160899000
H       -2.764906000      4.347118000      3.093360000
H       -1.306742000      5.097639000     -0.843122000
H       -1.604726000      5.802793000      1.491794000
C       -4.073924000     -2.271878000     -0.689371000
C       -3.935490000     -2.849344000     -1.954197000
C       -4.247107000     -3.020613000      0.485360000
C       -4.015564000     -4.239198000     -2.035534000
C       -4.302681000     -4.405311000      0.347710000
C       -4.197997000     -5.008167000     -0.898876000
H       -3.914173000     -4.723186000     -2.997590000
H       -4.423519000     -5.026083000      1.223699000
H       -4.246207000     -6.087093000     -0.979022000
C       -3.689638000     -2.021523000     -3.203712000
H       -3.444842000     -1.006295000     -2.892486000
C       -4.386367000     -2.357768000      1.849094000
H       -3.735182000     -1.483232000      1.852028000
C       -2.204425000      2.826618000     -2.063505000
H       -2.331668000      1.746934000     -2.119919000
C       -3.908831000      1.905303000      2.658616000
H       -3.914191000      0.892797000      2.254286000
C       -3.302523000      3.480654000     -2.917246000
H       -3.214492000      4.569614000     -2.891819000
H       -3.217374000      3.156870000     -3.956875000
H       -4.299968000      3.215998000     -2.562223000
C       -0.815159000      3.130800000     -2.629570000
H       -0.715616000      2.682014000     -3.619655000
H       -0.642213000      4.203720000     -2.734555000
H       -0.037143000      2.717020000     -1.992467000
C       -3.216698000      1.834124000      4.025367000
H       -3.277501000      2.784094000      4.559677000
H       -3.703599000      1.078991000      4.645174000
H       -2.164836000      1.565343000      3.928560000
C       -5.371506000      2.348984000      2.820969000
H       -5.421484000      3.360938000      3.229373000
H       -5.900931000      2.344214000      1.867719000
H       -5.899356000      1.679221000      3.503254000
C       -2.486284000     -2.537031000     -4.003436000
H       -2.680861000     -3.521886000     -4.433162000
H       -2.269992000     -1.853334000     -4.826810000
H       -1.601559000     -2.599171000     -3.371864000
C       -4.949458000     -1.957966000     -4.080086000
H       -5.234888000     -2.955550000     -4.422058000
H       -5.797011000     -1.537150000     -3.535690000
H       -4.770257000     -1.337323000     -4.960777000
C       -5.828771000     -1.883068000      2.095891000
H       -6.168272000     -1.185625000      1.331324000
H       -6.513749000     -2.734215000      2.106803000
H       -5.899562000     -1.378331000      3.062210000
C       -3.924745000     -3.244748000      3.008768000
H       -4.609793000     -4.078329000      3.179628000
H       -2.926964000     -3.643385000      2.830500000
H       -3.893979000     -2.655326000      3.926883000
C        4.386433000     -2.357880000     -1.849049000
H        3.735245000     -1.483349000     -1.852059000
C        3.924801000     -3.244966000     -3.008638000
H        3.894117000     -2.655653000     -3.926825000
H        4.609802000     -4.078615000     -3.179364000
H        2.926984000     -3.643515000     -2.830370000
C        5.828830000     -1.883204000     -2.095922000
H        6.168352000     -1.185676000     -1.331444000
H        6.513812000     -2.734349000     -2.106761000
H        5.899590000     -1.378573000     -3.062298000
C        3.689739000     -2.021251000      3.203749000
H        3.445040000     -1.006021000      2.892457000
C        2.486329000     -2.536598000      4.003486000
H        2.680780000     -3.521473000      4.433227000
H        2.270132000     -1.852861000      4.826851000
H        1.601594000     -2.598639000      3.371920000
C        4.949550000     -1.957761000      4.080146000
H        5.234875000     -2.955356000      4.422175000
H        5.797156000     -1.537058000      3.535746000
H        4.770393000     -1.337055000      4.960801000
C        3.908755000      1.905334000     -2.658681000
H        3.913992000      0.892793000     -2.254438000
C        5.371481000      2.348917000     -2.820842000
H        5.421568000      3.360916000     -3.229122000
H        5.900829000      2.343991000     -1.867553000
H        5.899335000      1.679194000     -3.503163000
C        3.216781000      1.834334000     -4.025522000
H        3.277767000      2.784335000     -4.559759000
H        3.703669000      1.079187000     -4.645323000
H        2.164872000      1.565678000     -3.928871000
C        2.204405000      2.826654000      2.063440000
H        2.331684000      1.746975000      2.119865000
C        3.302527000      3.480745000      2.917117000
H        3.214464000      4.569701000      2.891635000
H        3.217412000      3.157009000      3.956764000
H        4.299970000      3.216096000      2.562087000
C        0.815172000      3.130817000      2.629600000
H        0.715701000      2.682003000      3.619679000
H        0.642238000      4.203738000      2.734629000
H        0.037106000      2.717065000      1.992542000
150
3a-Dipp B3LYP-D3(BJ)/def2tzvp PCM(Toluene)
B       -1.313783000      0.263282000     -0.055514000
B        1.280871000      0.881602000     -1.285777000
B       -0.183200000     -0.115775000     -1.320625000
B       -0.225834000      1.559268000     -0.578441000
H       -0.624541000      2.546593000     -1.094298000
B       -0.443946000      1.266208000      1.155167000
H       -0.834796000      2.131303000      1.862623000
H        1.836888000      2.694978000      0.616873000
H        1.787947000      1.228847000     -2.297147000
H       -0.556691000     -0.463835000     -2.385062000
B        2.191870000      0.231725000      0.013452000
H        1.649193000     -1.534032000     -1.298098000
H       -0.440095000     -2.283187000      0.112187000
H       -1.143778000     -0.635455000      2.198300000
Cl      -8.230180000     -0.270644000     -0.746437000
H        1.649523000      0.735090000      1.125148000
B       -0.155375000     -1.139196000      0.210318000
C       -0.574397000     -0.230232000      1.370988000
C        3.696114000     -0.081416000      0.292507000
N        4.804639000      0.277018000     -0.375794000
N        4.101831000     -0.836226000      1.331889000
C        5.919417000     -0.256909000      0.245514000
C        4.822492000      1.065193000     -1.586548000
C        5.477539000     -0.951537000      1.322238000
C        3.181664000     -1.455851000      2.260714000
H        6.909818000     -0.095593000     -0.137235000
C        4.699207000      0.396535000     -2.809400000
C        4.948908000      2.455240000     -1.471179000
H        6.008005000     -1.511230000      2.069614000
C        2.730215000     -0.703288000      3.352488000
C        2.736666000     -2.754456000      1.976676000
C        4.747778000      1.176065000     -3.964037000
C        4.522444000     -1.109554000     -2.908334000
C        4.986684000      3.184804000     -2.657525000
C        5.064328000      3.145312000     -0.122051000
C        1.810546000     -1.314792000      4.203418000
C        3.233111000      0.704495000      3.629263000
C        1.818906000     -3.314797000      2.861974000
C        3.239790000     -3.535946000      0.773967000
C        4.894045000      2.552204000     -3.889155000
H        4.659387000      0.701293000     -4.931710000
H        4.313392000     -1.497686000     -1.910778000
C        5.814392000     -1.782645000     -3.395524000
C        3.329601000     -1.493960000     -3.794882000
H        5.081981000      4.260806000     -2.620468000
H        4.626237000      2.487411000      0.630572000
C        6.540194000      3.362349000      0.249905000
C        4.289555000      4.466343000     -0.058766000
C        1.363009000     -2.604272000      3.962224000
H        1.429673000     -0.771666000      5.056681000
H        3.620715000      1.118466000      2.696653000
C        2.128435000      1.652873000      4.109931000
C        4.399568000      0.666506000      4.629825000
H        1.440322000     -4.310571000      2.679811000
H        3.618613000     -2.819978000      0.042224000
C        2.139754000     -4.344220000      0.075605000
C        4.410329000     -4.447694000      1.177177000
H        4.924227000      3.139894000     -4.797798000
H        6.076777000     -1.436263000     -4.397106000
H        6.653616000     -1.561063000     -2.733710000
H        5.687299000     -2.866286000     -3.434951000
H        3.514616000     -1.251408000     -4.842478000
H        3.151805000     -2.569217000     -3.733287000
H        2.421936000     -0.975857000     -3.485691000
H        7.024005000      4.018901000     -0.476291000
H        6.620603000      3.826548000      1.234815000
H        7.093442000      2.422353000      0.272244000
H        4.281048000      4.838868000      0.966902000
H        4.750803000      5.235659000     -0.680332000
H        3.257264000      4.336136000     -0.382399000
H        0.638888000     -3.054890000      4.628748000
H        1.784378000      1.395062000      5.112860000
H        2.512198000      2.673504000      4.149714000
H        1.267796000      1.638389000      3.441592000
H        4.068608000      0.259100000      5.587306000
H        5.219215000      0.044625000      4.265984000
H        4.785848000      1.672797000      4.803069000
H        2.526824000     -4.762957000     -0.855055000
H        1.802173000     -5.180296000      0.690332000
H        1.274204000     -3.725657000     -0.156705000
H        5.228565000     -3.881333000      1.624166000
H        4.080430000     -5.190035000      1.906848000
H        4.799504000     -4.976989000      0.305168000
C       -2.870612000      0.217267000     -0.315258000
N       -3.787597000      1.168837000     -0.021046000
N       -3.587908000     -0.830854000     -0.790241000
C       -5.064360000      0.715942000     -0.299123000
C       -3.542561000      2.437615000      0.617613000
C       -4.938860000     -0.537042000     -0.780889000
C       -3.094415000     -2.136725000     -1.152589000
H       -5.958118000      1.286357000     -0.128201000
C       -3.604645000      2.483113000      2.015564000
C       -3.313191000      3.564558000     -0.181720000
H       -5.710172000     -1.217563000     -1.090549000
C       -2.802144000     -2.397867000     -2.496964000
C       -2.993947000     -3.101554000     -0.141667000
C       -3.425193000      3.725255000      2.621163000
C       -3.883980000      1.245504000      2.853131000
C       -3.126786000      4.778839000      0.476149000
C       -3.322410000      3.480930000     -1.699719000
C       -2.371898000     -3.685695000     -2.813979000
C       -3.000106000     -1.349165000     -3.579605000
C       -2.572584000     -4.375536000     -0.516065000
C       -3.351561000     -2.794899000      1.303804000
C       -3.184331000      4.858677000      1.860682000
H       -3.469604000      3.805752000      3.698788000
H       -3.704334000      0.369166000      2.230685000
C       -5.358034000      1.204167000      3.285985000
C       -2.951999000      1.122852000      4.065294000
H       -2.940376000      5.675551000     -0.097743000
H       -2.981060000      2.481816000     -1.977094000
C       -4.751490000      3.658667000     -2.242756000
C       -2.379027000      4.484488000     -2.371499000
C       -2.259497000     -4.663026000     -1.835755000
H       -2.130975000     -3.931864000     -3.838658000
H       -2.897658000     -0.367608000     -3.113717000
C       -1.958930000     -1.430948000     -4.702095000
C       -4.418528000     -1.443558000     -4.169138000
H       -2.483012000     -5.150525000      0.232684000
H       -3.298148000     -1.714843000      1.438878000
C       -2.372582000     -3.412448000      2.310370000
C       -4.795014000     -3.226336000      1.609972000
H       -3.042646000      5.814701000      2.349378000
H       -5.599952000      2.071078000      3.905050000
H       -6.030581000      1.200726000      2.428256000
H       -5.556481000      0.302538000      3.869113000
H       -3.145386000      1.902309000      4.804624000
H       -3.114460000      0.161202000      4.556590000
H       -1.905556000      1.185724000      3.767566000
H       -5.140189000      4.642845000     -1.971621000
H       -4.753503000      3.580398000     -3.331982000
H       -5.437332000      2.907609000     -1.854187000
H       -2.312380000      4.265895000     -3.438711000
H       -2.745364000      5.508482000     -2.273644000
H       -1.374676000      4.438292000     -1.950684000
H       -1.930123000     -5.658712000     -2.106206000
H       -2.102372000     -2.319591000     -5.320023000
H       -2.057155000     -0.563111000     -5.356576000
H       -0.942151000     -1.448094000     -4.309338000
H       -4.574419000     -2.422390000     -4.628283000
H       -5.189357000     -1.299616000     -3.413737000
H       -4.558766000     -0.680629000     -4.937715000
H       -2.600068000     -3.045335000      3.313315000
H       -2.454355000     -4.500811000      2.338284000
H       -1.341308000     -3.150461000      2.075765000
H       -5.514789000     -2.726725000      0.962091000
H       -4.907855000     -4.304515000      1.475557000
H       -5.051188000     -2.982832000      2.643258000
B        1.312256000      1.682656000      0.299809000
C        1.231725000     -0.730378000     -0.707458000
150
3a*-Dipp B3LYP-D3(BJ)/def2tzvp PCM(Toluene)
B       -1.420017000     -0.233503000      0.035306000
B       -0.311410000      1.043601000      0.520993000
B       -0.371756000     -0.503531000      1.430323000
H       -0.636432000     -0.466276000      2.579917000
B       -0.602712000     -1.762663000      0.257240000
H       -1.033166000     -2.840814000      0.479916000
H        1.692237000     -2.162018000      1.224984000
H        1.645680000      0.663454000      1.799885000
H       -0.679596000      2.064027000      0.972361000
B        2.183121000     -0.148838000     -0.285301000
H        1.385775000      2.276113000     -0.635494000
H       -0.795313000      1.182799000     -1.824468000
H       -0.437202000     -1.569196000     -2.258951000
Cl      -8.291718000      0.677047000     -0.425308000
H        1.971482000     -1.011338000     -1.075848000
C        3.713177000     -0.111137000      0.073168000
N        4.425332000      0.471329000      1.068531000
N        4.633144000     -0.740684000     -0.697542000
C        5.774524000      0.190126000      0.925711000
C        3.911784000      1.278947000      2.148033000
C        5.903788000     -0.566593000     -0.184768000
C        4.361780000     -1.414235000     -1.943608000
H        6.502114000      0.555397000      1.626105000
C        3.706966000      2.648699000      1.919657000
C        3.653593000      0.654426000      3.374797000
H        6.769281000     -0.985711000     -0.663400000
C        4.095932000     -2.788185000     -1.921772000
C        4.382151000     -0.651864000     -3.117503000
C        3.240038000      3.403693000      2.993604000
C        3.998911000      3.290968000      0.571874000
C        3.195685000      1.461324000      4.416300000
C        3.840753000     -0.839189000      3.584276000
C        3.881470000     -3.412726000     -3.149026000
C        4.039087000     -3.580844000     -0.627605000
C        4.153009000     -1.325300000     -4.316558000
C        4.613442000      0.850218000     -3.116819000
C        2.993697000      2.819220000      4.228587000
H        3.059856000      4.461239000      2.865364000
H        3.812306000      2.542000000     -0.198715000
C        5.475660000      3.710608000      0.475501000
C        3.088324000      4.482680000      0.258318000
H        2.984628000      1.018702000      5.380171000
H        3.985106000     -1.304200000      2.608626000
C        5.098109000     -1.118087000      4.421549000
C        2.602945000     -1.496020000      4.210523000
C        3.912985000     -2.690929000     -4.333539000
H        3.677678000     -4.474455000     -3.178210000
H        3.986791000     -2.872706000      0.199864000
C        2.783657000     -4.458005000     -0.539834000
C        5.315410000     -4.415757000     -0.443296000
H        4.156603000     -0.772371000     -5.246647000
H        4.774380000      1.175198000     -2.088751000
C        3.376992000      1.599491000     -3.634667000
C        5.872469000      1.227947000     -3.909168000
H        2.630800000      3.427574000      5.047241000
H        5.709034000      4.462024000      1.232939000
H        6.149444000      2.866213000      0.618736000
H        5.681892000      4.141979000     -0.506127000
H        3.323562000      5.347392000      0.881899000
H        3.227649000      4.784041000     -0.781017000
H        2.037350000      4.231328000      0.398969000
H        5.008729000     -0.672094000      5.414321000
H        5.241802000     -2.193174000      4.544941000
H        5.992021000     -0.707345000      3.948858000
H        2.735393000     -2.578842000      4.241615000
H        2.439704000     -1.154483000      5.234002000
H        1.703860000     -1.284247000      3.632062000
H        3.738534000     -3.195283000     -5.275518000
H        2.801878000     -5.262799000     -1.276794000
H        2.720902000     -4.917730000      0.448068000
H        1.879397000     -3.870058000     -0.695482000
H        5.419541000     -5.145899000     -1.248769000
H        6.207265000     -3.786100000     -0.444779000
H        5.283027000     -4.958280000      0.503761000
H        3.532851000      2.677860000     -3.561524000
H        3.179242000      1.359376000     -4.681091000
H        2.493818000      1.341747000     -3.050372000
H        6.754593000      0.719049000     -3.515789000
H        5.773338000      0.961189000     -4.963023000
H        6.045083000      2.304538000     -3.852261000
C       -2.978493000      0.029095000      0.030502000
N       -3.926278000     -0.782560000      0.556614000
N       -3.664199000      1.063354000     -0.519027000
C       -5.186640000     -0.271041000      0.324884000
C       -3.725665000     -2.069603000      1.176029000
C       -5.022594000      0.884883000     -0.351664000
C       -3.139368000      2.169350000     -1.282106000
H       -6.098250000     -0.752956000      0.625331000
C       -3.804363000     -3.199823000      0.355931000
C       -3.516283000     -2.129207000      2.559438000
H       -5.774167000      1.553257000     -0.729651000
C       -2.859901000      3.372741000     -0.622816000
C       -2.995842000      1.994954000     -2.665778000
C       -3.664345000     -4.442274000      0.971479000
C       -4.043659000     -3.104487000     -1.141815000
C       -3.368956000     -3.396087000      3.120417000
C       -3.504756000     -0.876412000      3.421067000
C       -2.392658000      4.428437000     -1.405116000
C       -3.111008000      3.551898000      0.865800000
C       -2.532661000      3.085599000     -3.399291000
C       -3.348489000      0.685682000     -3.354512000
C       -3.444400000     -4.539060000      2.336096000
H       -3.721800000     -5.342464000      0.374518000
H       -3.914606000     -2.064962000     -1.443001000
C       -5.486614000     -3.501532000     -1.488682000
C       -3.029174000     -3.925908000     -1.947907000
H       -3.199107000     -3.495144000      4.183130000
H       -3.116092000     -0.058076000      2.811889000
C       -4.933969000     -0.502635000      3.852504000
C       -2.599228000     -0.992921000      4.651809000
C       -2.230063000      4.286760000     -2.775213000
H       -2.159038000      5.375638000     -0.939794000
H       -3.032351000      2.570884000      1.337669000
C       -2.088469000      4.469421000      1.546917000
C       -4.536458000      4.077899000      1.110958000
H       -2.407374000      2.995481000     -4.469451000
H       -3.356883000     -0.102117000     -2.600553000
C       -2.320402000      0.268414000     -4.413095000
C       -4.760693000      0.758217000     -3.957743000
H       -3.332339000     -5.513240000      2.795579000
H       -5.681402000     -4.536673000     -1.199359000
H       -6.211388000     -2.864137000     -0.981142000
H       -5.656104000     -3.410808000     -2.563410000
H       -3.150593000     -4.997015000     -1.775880000
H       -3.174864000     -3.746548000     -3.015088000
H       -2.007167000     -3.649991000     -1.689348000
H       -5.369929000     -1.303410000      4.453866000
H       -4.920570000      0.407500000      4.455896000
H       -5.588987000     -0.328063000      3.000358000
H       -2.500781000     -0.015746000      5.127902000
H       -3.017916000     -1.674081000      5.395318000
H       -1.602753000     -1.346569000      4.387666000
H       -1.869501000      5.121904000     -3.362594000
H       -2.221220000      5.510645000      1.246987000
H       -2.221079000      4.425626000      2.629263000
H       -1.063959000      4.176832000      1.316040000
H       -4.666412000      5.054840000      0.640192000
H       -5.297371000      3.408789000      0.712208000
H       -4.717525000      4.189227000      2.181940000
H       -2.562551000     -0.728892000     -4.784287000
H       -2.323040000      0.944626000     -5.269695000
H       -1.310480000      0.237691000     -4.002850000
H       -5.515258000      0.971823000     -3.200844000
H       -4.810572000      1.540500000     -4.718404000
H       -5.019379000     -0.192411000     -4.428110000
B        1.003010000     -1.365504000      0.684443000
B       -0.377629000     -1.016821000     -1.210950000
B        1.115780000      1.124092000     -0.554977000
C        1.100190000      0.258937000      0.965605000
C       -0.352845000      0.543590000     -1.077275000
148
2b-Dipp B3LYP-D3(BJ)/def2tzvp PCM(Toluene)
N       -3.570005000      1.084244000      0.098294000
N       -3.337390000     -0.907189000      0.898560000
N        3.799552000     -0.951118000     -0.078373000
N        3.324822000      0.956402000      0.813856000
C       -2.740833000      0.003483000      0.072961000
C       -4.648755000      0.855963000      0.935371000
H       -5.420078000      1.590123000      1.072337000
C       -4.504293000     -0.385366000      1.433827000
H       -5.124471000     -0.959866000      2.095255000
C       -3.550587000      2.243851000     -0.765601000
C       -2.948989000      3.421661000     -0.313861000
C       -3.009812000      4.533298000     -1.152759000
H       -2.546250000      5.460184000     -0.845695000
C       -3.655300000      4.470163000     -2.378073000
H       -3.687922000      5.344664000     -3.015911000
C       -4.255807000      3.291355000     -2.790617000
H       -4.753313000      3.253369000     -3.750382000
C       -4.213460000      2.148321000     -1.995874000
C       -2.298480000      3.512174000      1.052750000
H       -2.009768000      2.502768000      1.344716000
C       -3.298545000      4.036432000      2.096552000
H       -2.835495000      4.062316000      3.085654000
H       -4.187833000      3.407997000      2.157630000
H       -3.620323000      5.049702000      1.844737000
C       -1.028457000      4.362406000      1.056148000
H       -0.556319000      4.308995000      2.035107000
H       -1.242005000      5.414196000      0.855591000
H       -0.309821000      4.005878000      0.319349000
C       -4.880533000      0.869990000     -2.471636000
H       -4.569527000      0.060168000     -1.815747000
C       -6.408922000      0.981858000     -2.366719000
H       -6.881190000      0.047838000     -2.678344000
H       -6.784310000      1.782172000     -3.008262000
H       -6.723104000      1.195653000     -1.343276000
C       -4.447087000      0.478814000     -3.889534000
H       -4.855156000     -0.501945000     -4.142843000
H       -3.362344000      0.424333000     -3.961728000
H       -4.812857000      1.190383000     -4.632413000
C       -3.022468000     -2.307063000      1.098819000
C       -3.488881000     -3.225772000      0.142388000
C       -3.304218000     -4.579532000      0.409809000
H       -3.642036000     -5.314882000     -0.306596000
C       -2.687910000     -5.001498000      1.578227000
H       -2.556804000     -6.059374000      1.768586000
C       -2.230172000     -4.072874000      2.496379000
H       -1.744882000     -4.419219000      3.397692000
C       -2.379025000     -2.702521000      2.276980000
C       -4.175437000     -2.783382000     -1.139676000
H       -3.820063000     -1.782792000     -1.375075000
C       -5.700213000     -2.722887000     -0.957062000
H       -6.176512000     -2.368183000     -1.873446000
H       -5.985544000     -2.048602000     -0.149278000
H       -6.098829000     -3.714115000     -0.728660000
C       -3.811181000     -3.650750000     -2.348593000
H       -4.209917000     -3.193427000     -3.255355000
H       -4.232876000     -4.655280000     -2.274661000
H       -2.730869000     -3.728324000     -2.463739000
C       -1.894533000     -1.707040000      3.318582000
H       -1.790860000     -0.738993000      2.827401000
C       -0.522292000     -2.076385000      3.895841000
H       -0.227669000     -1.352312000      4.655707000
H        0.239175000     -2.081985000      3.118172000
H       -0.532734000     -3.052873000      4.381391000
C       -2.922501000     -1.562633000      4.452975000
H       -2.591290000     -0.811756000      5.173671000
H       -3.045214000     -2.510419000      4.982231000
H       -3.900269000     -1.259775000      4.078563000
C        2.867414000      0.045904000     -0.085596000
C        4.803363000     -0.674385000      0.829895000
H        5.629036000     -1.341989000      0.985875000
C        4.511261000      0.517180000      1.386568000
H        5.031470000      1.104506000      2.119638000
C        3.770845000     -2.148745000     -0.891550000
C        3.029522000     -3.246067000     -0.418842000
C        2.946694000     -4.372012000     -1.233631000
H        2.366486000     -5.223502000     -0.910028000
C        3.591216000     -4.417273000     -2.459040000
H        3.497260000     -5.291945000     -3.090323000
C        4.368679000     -3.349249000     -2.866401000
H        4.897917000     -3.402467000     -3.809941000
C        4.497021000     -2.192939000     -2.091664000
C        2.412628000     -3.267017000      0.970324000
H        2.136094000     -2.247946000      1.234192000
C        1.140126000     -4.112346000      1.057705000
H        0.680766000     -3.989479000      2.037101000
H        1.350584000     -5.176816000      0.934450000
H        0.413681000     -3.808583000      0.307620000
C        3.445040000     -3.762472000      1.998887000
H        3.014589000     -3.746485000      3.002907000
H        4.342144000     -3.143192000      2.008432000
H        3.747720000     -4.788142000      1.774851000
C        5.522476000     -1.180150000     -2.603217000
H        5.548228000     -1.337509000     -3.684668000
C        5.265193000      0.311300000     -2.396299000
H        5.977990000      0.879787000     -2.996952000
H        5.412368000      0.612439000     -1.362312000
H        4.264075000      0.601019000     -2.705286000
C        6.918789000     -1.553079000     -2.069555000
H        7.681644000     -0.925003000     -2.535142000
H        7.158523000     -2.596672000     -2.277206000
H        6.977366000     -1.401680000     -0.989924000
C        2.822155000      2.271467000      1.163223000
C        3.222839000      3.375807000      0.396291000
C        2.947808000      4.645662000      0.902703000
H        3.243601000      5.517639000      0.336389000
C        2.326931000      4.809511000      2.129476000
H        2.147618000      5.804345000      2.517632000
C        1.905572000      3.700887000      2.843786000
H        1.388548000      3.842065000      3.782910000
C        2.113139000      2.409315000      2.362929000
C        3.984223000      3.230337000     -0.907183000
H        3.764505000      2.243896000     -1.305471000
C        3.549254000      4.240112000     -1.975360000
H        4.009120000      3.979317000     -2.930286000
H        3.863562000      5.256369000     -1.728546000
H        2.468451000      4.231356000     -2.108620000
C        5.497850000      3.336040000     -0.658737000
H        6.048135000      3.195262000     -1.590677000
H        5.845433000      2.586863000      0.053575000
H        5.748469000      4.321674000     -0.259571000
C        1.564843000      1.220287000      3.132532000
H        1.587010000      0.350877000      2.474292000
C        0.097262000      1.452187000      3.515577000
H       -0.295037000      0.586692000      4.042608000
H       -0.507214000      1.615148000      2.625156000
H       -0.020922000      2.312312000      4.175992000
C        2.415019000      0.906186000      4.371563000
H        2.016136000      0.036145000      4.897267000
H        2.416929000      1.750521000      5.064897000
H        3.449739000      0.690533000      4.101211000
B       -1.146172000     -0.949867000     -2.338173000
H       -2.017315000     -1.332771000     -3.061333000
B        0.114668000     -0.889267000     -0.064550000
H        0.237935000     -1.185746000      1.086685000
B        1.530276000     -0.003809000     -0.925517000
B        0.276087000     -0.014010000     -3.181144000
H        0.192990000      0.127261000     -4.368167000
C       -0.730445000     -1.676336000     -1.064068000
H       -1.204688000     -2.604465000     -0.779217000
C        1.576256000     -0.226878000     -2.438267000
H        2.516089000     -0.286913000     -2.971714000
B       -0.866448000      0.811708000     -2.106928000
H       -1.607050000      1.629887000     -2.546680000
B       -1.392720000     -0.182155000     -0.725724000
B        0.033270000      0.856701000     -0.497270000
H       -0.015620000      1.695246000      0.344644000
B        0.851999000      1.241915000     -2.010375000
H        1.275572000      2.329278000     -2.244477000
